# Supplementary material for: Identifying Key Drivers of Return Reversal with Dynamical Bayesian Factor Graph
Source: PLoS One. 2016 Nov 28;11(11):e0167050. doi: 10.1371/journal.pone.0167050 (PMC5125680; doi:10.1371/journal.pone.0167050)
Supplement: S1 Data — (XLSX) [file pone.0167050.s010.xlsx]

## Sheet: Sheet1
Year	Stock ticker	Capitalization (unit: $1,000,000,000)
2000	GE	475.003
2000	XOM	302.211
2000	PFE	290.216
2000	CSCO	275.291
2000	WMT	237.274
2000	MSFT	231.29
2000	C	229.368
2000	AIG	228.227
2000	MRK	215.908
2000	INTC	202.05
2000	ORCL	162.341
2000	SBC	161.632
2000	KO	151.112
2000	IBM	149.122
2000	JNJ	146.072
2000	EMC	144.995
2000	BMY	144.574
2000	BEL	135.292
2000	HD	106.053
2000	LLY	105.114
2000	PG	102.265
2000	NT	98.3117
2000	MO	97.8355
2000	TYC	97.0501
2000	BRK	95.424
2000	WFC	95.1809
2000	SUNW	90.8688
2000	MWD	89.6969
2000	FNM	88.433
2000	AHP	83.2851
2000	SGP	82.9705
2000	TXN	82.04
2000	AOL	80.8791
2000	MTC	78.6289
2000	BLS	76.4082
2000	BAC	75.3589
2000	ABT	74.866
2000	AXP	73.0656
2000	MDT	72.4248
2000	PEP	71.5223
2000	UBS	69.6014
2000	Q	67.8859
2000	AMGN	66.3288
2000	T	64.7636
2000	VIA	64.4718
2000	TWX	63.3873
2000	HWP	62.4306
2000	QCOM	61.8074
2000	ENE	61.4225
2000	DIS	60.3233
2000	CMB	59.1939
2000	BA	58.6376
2000	CHV	55.1097
2000	MER	54.9132
2000	DD	50.3695
2000	FRE	47.9818
2000	GS	47.8195
2000	MMM	47.5292
2000	GLW	46.6961
2000	SLB	45.4892
2000	DELL	45.1092
2000	LU	45.0834
2000	MCD	44.5844
2000	MOT	44.2334
2000	F	42.7824
2000	DNA	42.7766
2000	ONE	42.3251
2000	WAG	42.23
2000	DCX	41.3344
2000	BUD	41.2171
2000	BK	40.8633
2000	JDSU	40.526
2000	WCOM	40.5168
2000	JNPR	40.0986
2000	AUD	39.9601
2000	SCH	39.2595
2000	HON	38.0835
2000	G	38.0504
2000	KMB	38.0422
2000	CMCSK	37.9096
2000	CL	37.076
2000	UTX	36.8247
2000	STM	36.5122
2000	UN	35.9736
2000	VRTS	34.3779
2000	TX	34.2464
2000	FBF	33.8972
2000	EMR	33.7993
2000	LMG	32.1858
2000	ALL	31.8574
2000	MMC	31.746
2000	KRB	31.4627
2000	DUK	31.4411
2000	SWY	31.3188
2000	AMAT	30.9019
2000	SEBL	29.9168
2000	AA	28.9762
2000	TGT	28.8869
2000	GM	28.7772
2000	WM	28.5941
2001	GE	398.105
2001	MSFT	357.949
2001	XOM	268.833
2001	C	259.71
2001	WMT	256.505
2001	PFE	250.526
2001	INTC	210.652
2001	IBM	208.371
2001	AIG	207.431
2001	JNJ	181.286
2001	AOL	136.6
2001	MRK	133.753
2001	CSCO	132.835
2001	SBC	131.672
2001	VZ	128.828
2001	HD	119.534
2001	TYC	117.558
2001	KO	117.251
2001	PG	102.523
2001	BRK	100.246
2001	MO	99.343
2001	BAC	99.0406
2001	BMY	98.6777
2001	CHV	95.6405
2001	LLY	88.2953
2001	ABT	86.6163
2001	PEP	85.1877
2001	AHP	80.9483
2001	FNM	79.5795
2001	ORCL	75.916
2001	WFC	73.6909
2001	VIA	72.2273
2001	JPM	72.2016
2001	BLS	71.6064
2001	DELL	70.8583
2001	T	64.1799
2001	UBS	62.0232
2001	MDT	61.9962
2001	MWD	61.3506
2001	AMGN	59.025
2001	PHA	54.9935
2001	SGP	52.429
2001	TXN	48.5016
2001	AXP	47.6183
2001	MMM	46.3485
2001	ONE	45.6104
2001	FRE	45.3824
2001	GS	44.3827
2001	DD	44.1969
2001	MER	43.8918
2001	FTU	42.6771
2001	DCX	42.295
2001	DIS	42.24
2001	WCOM	41.6862
2001	USB	40.8322
2001	BUD	39.9776
2001	SUNW	39.9556
2001	HWP	39.8482
2001	QCOM	38.7416
2001	FBF	38.1433
2001	TGT	37.0594
2001	AWE	36.3613
2001	ADP	36.3179
2001	LOW	35.9361
2001	FITB	35.7355
2001	G	35.248
2001	WAG	34.3709
2001	MCD	34.0256
2001	MOT	33.4305
2001	LMC	33.2909
2001	UN	32.9285
2001	CMCSK	32.9016
2001	AMAT	32.842
2001	EDS	32.4964
2001	CL	31.8617
2001	BAX	31.6605
2001	SLB	31.6358
2001	KMB	31.4041
2001	BA	30.9454
2001	DUK	30.4714
2001	DOW	30.4658
2001	CCU	30.4347
2001	UTX	30.2817
2001	AA	30.1956
2001	BK	30.0477
2001	KRB	29.9828
2001	FDC	29.9344
2001	EMC	29.7772
2001	MMC	29.5105
2001	CAH	29.1545
2001	WM	28.6418
2001	DNA	28.6008
2001	STM	28.0954
2001	HON	27.5021
2001	F	27.3677
2001	GM	26.9975
2001	HI	26.5199
2001	ALL	24.0291
2001	EMR	24.0184
2001	COX	24.0131
2002	MSFT	276.631
2002	GE	242.27
2002	XOM	235.108
2002	WMT	222.949
2002	PFE	188.377
2002	C	177.948
2002	JNJ	159.55
2002	AIG	150.907
2002	IBM	130.982
2002	MRK	127.121
2002	PG	111.662
2002	KO	108.684
2002	VZ	106.626
2002	BAC	104.125
2002	INTC	103.151
2002	BRK	95.5935
2002	CSCO	94.6492
2002	SBC	90.0107
2002	MO	83.8415
2002	WFC	79.2988
2002	PEP	72.9158
2002	LLY	71.3342
2002	CVX	71.0111
2002	DELL	68.9679
2002	VIA	66.2372
2002	FNM	64.0598
2002	ABT	62.5016
2002	AMGN	62.3151
2002	ORCL	56.9064
2002	AOL	56.3164
2002	HD	55.8647
2002	UBS	55.7767
2002	MDT	55.6375
2002	PHA	54.0439
2002	HWP	52.9735
2002	AHP	49.5854
2002	WB	49.5696
2002	MMM	48.1113
2002	BLS	48.0811
2002	JPM	47.9163
2002	AXP	46.4612
2002	BMY	44.8426
2002	MWD	43.338
2002	ONE	42.5665
2002	DD	42.1236
2002	BUD	41.4258
2002	FRE	40.976
2002	USB	40.6482
2002	SPY	36.9014
2002	UN	35.272
2002	TYC	34.0898
2002	FITB	33.6285
2002	DIS	33.3076
2002	MER	32.8059
2002	P	32.7518
2002	WM	32.6542
2002	SGP	32.5592
2002	GS	32.2664
2002	G	32.0596
2002	CMCSA	31.9462
2002	DCX	31.1097
2002	WAG	29.9171
2002	UPS	29.6728
2002	UTX	29.3388
2002	LOW	29.2854
2002	QCOM	28.7079
2002	CL	28.2211
2002	TGT	27.2632
2002	DOW	27.0599
2002	FDC	26.6333
2002	BA	26.3703
2002	LMT	26.3386
2002	CAH	26.1963
2002	TXN	26.0156
2002	ALL	26.0023
2002	FBF	25.5048
2002	UNH	25.4218
2002	MMC	24.8176
2002	RY	24.4415
2002	SLB	24.44
2002	KMB	24.4161
2002	KRB	24.3013
2002	ADP	23.5057
2002	CCU	22.8487
2002	AMAT	21.5035
2002	KFT	21.4905
2002	EMR	21.4002
2002	HCA	21.256
2002	L	21.2191
2002	EBAY	21.1108
2002	CMCSK	20.6969
2002	GM	20.6579
2002	MCD	20.4106
2002	T	20.1148
2002	SO	19.9649
2002	MOT	19.9034
2002	ITW	19.8753
2002	HON	19.7052
2002	SYY	19.566
2002	AA	19.2325
2003	GE	311.066
2003	MSFT	295.295
2003	XOM	271.002
2003	PFE	269.622
2003	C	250.402
2003	WMT	229.589
2003	INTC	207.908
2003	AIG	172.855
2003	CSCO	167.268
2003	IBM	159.449
2003	JNJ	153.334
2003	PG	129.517
2003	KO	124.414
2003	BAC	119.503
2003	MO	110.536
2003	BRK	108.514
2003	MRK	102.795
2003	WFC	99.6436
2003	VZ	96.8752
2003	CVX	92.3474
2003	DELL	87.0033
2003	SBC	86.3092
2003	HD	80.7474
2003	PEP	80.0347
2003	AMGN	79.3198
2003	LLY	78.9738
2003	AOL	78.2666
2003	JPM	74.9392
2003	FNM	72.9333
2003	UBS	72.8639
2003	ABT	72.8522
2003	VIA	71.7023
2003	HPQ	70.0387
2003	ORCL	69.161
2003	MMM	66.7386
2003	MWD	62.7716
2003	AXP	62.0375
2003	WB	61.8715
2003	MDT	58.9185
2003	USB	57.4381
2003	WYE	56.5351
2003	BMY	55.4636
2003	MER	55.2717
2003	TYC	52.9759
2003	BLS	52.3017
2003	ONE	50.9653
2003	TXN	50.8458
2003	DNA	48.9557
2003	DB	47.8342
2003	DIS	47.7183
2003	DCX	47.3316
2003	GS	46.7454
2003	FBF	46.0315
2003	DD	45.7421
2003	COP	44.6384
2003	UTX	44.5949
2003	CMCSA	44.5131
2003	SPY	44.0509
2003	LOW	43.5561
2003	QCOM	43.2802
2003	BUD	42.9216
2003	EBAY	41.9508
2003	UPS	40.7536
2003	FRE	40.4695
2003	DOW	38.2666
2003	AMAT	37.7322
2003	WAG	37.3041
2003	G	37.1605
2003	UN	37.0953
2003	WM	36.0814
2003	TGT	35.0001
2003	UNH	34.1309
2003	BA	33.7211
2003	FITB	33.4911
2003	AA	32.8835
2003	MOT	32.5887
2003	SLB	32.0355
2003	L	32.003
2003	KRB	31.7501
2003	RY	31.5534
2003	MCD	31.5133
2003	EMC	31.0815
2003	ALL	30.2678
2003	BSX	30.1122
2003	NXTL	29.9681
2003	FDC	29.9469
2003	GM	29.9441
2003	KMB	29.8085
2003	YHOO	29.7515
2003	CCU	28.8277
2003	HON	28.8184
2003	CAT	28.6618
2003	F	28.1631
2003	CMCSK	27.6558
2003	EMR	27.2872
2003	CL	26.8889
2003	CAH	26.4787
2003	ITW	25.8545
2003	MET	25.5947
2003	BNS	25.5921
2004	GE	385.883
2004	XOM	330.693
2004	MSFT	290.72
2004	C	250.042
2004	WMT	223.686
2004	PFE	202.508
2004	BAC	189.801
2004	JNJ	188.213
2004	AIG	171.042
2004	IBM	164.106
2004	INTC	146.258
2004	PG	139.721
2004	JPM	138.972
2004	CSCO	127.217
2004	MO	125.413
2004	VZ	112.17
2004	BRK	111.633
2004	CVX	111.248
2004	WFC	105.15
2004	DELL	104.689
2004	KO	100.745
2004	HD	93.8551
2004	PEP	87.9299
2004	UBS	85.7962
2004	TWX	85.7587
2004	SBC	85.4382
2004	WB	84.3653
2004	AMGN	80.829
2004	EBAY	77.8668
2004	ABT	72.6523
2004	TYC	71.8947
2004	ORCL	71.6852
2004	MRK	71.2732
2004	AXP	70.7549
2004	QCOM	69.6724
2004	FNM	68.9244
2004	LLY	64.2205
2004	MMM	63.8943
2004	HPQ	63.3273
2004	MWD	60.7707
2004	MDT	60.0374
2004	COP	59.9329
2004	USB	58.4794
2004	UNH	57.539
2004	VIA	57.2606
2004	DNA	57.1414
2004	WYE	56.8234
2004	DIS	56.8033
2004	SPY	55.8355
2004	MER	55.5042
2004	DD	52.9855
2004	UTX	52.8163
2004	YHOO	52.1334
2004	UPS	51.3723
2004	BLS	50.9046
2004	FRE	50.7403
2004	GS	50.3747
2004	BMY	49.8465
2004	DCX	48.6662
2004	DB	48.0877
2004	DOW	46.6864
2004	TGT	46.4995
2004	CMCSA	45.2501
2004	LOW	44.5033
2004	G	44.4581
2004	BA	43.4659
2004	TXN	42.5415
2004	MOT	41.8724
2004	MCD	40.306
2004	BUD	40.0801
2004	SLB	39.4163
2004	WAG	39.2133
2004	UN	38.1298
2004	MFC	37.5393
2004	WM	36.6601
2004	CCL	36.4955
2004	KRB	36.0177
2004	EMC	35.6327
2004	ALL	35.4909
2004	NWS	35.3047
2004	FDC	35.3016
2004	ATH	34.546
2004	RY	34.4685
2004	FON	34.4228
2004	BNS	34.1451
2004	CAT	33.2739
2004	NXTL	32.9229
2004	KMB	32.0972
2004	SGP	30.7513
2004	HON	30.4585
2004	MET	30.1531
2004	BSX	30.0212
2004	FDX	29.6768
2004	EMR	29.4229
2004	L	29.4104
2004	EXC	29.1985
2004	AMAT	28.7149
2004	PRU	28.0846
2004	CMCSK	27.6823
2004	ITW	27.4045
2005	GE	370.344
2005	XOM	349.512
2005	MSFT	270.218
2005	C	245.512
2005	PG	198.839
2005	WMT	194.851
2005	JNJ	187.503
2005	BAC	185.342
2005	AIG	177.098
2005	PFE	171.901
2005	MO	155.595
2005	INTC	147.738
2005	JPM	138.878
2005	IBM	129.836
2005	CVX	127.448
2005	BRK	111.75
2005	CSCO	105.16
2005	WFC	105.067
2005	PEP	98.1319
2005	DNA	97.5424
2005	AMGN	96.5246
2005	KO	95.9043
2005	SBC	95.8364
2005	UBS	93.6631
2005	HD	85.9911
2005	UNH	84.8211
2005	VZ	83.2811
2005	COP	82.8303
2005	GOOG	82.7625
2005	WB	82.1164
2005	HPQ	81.242
2005	TWX	79.7944
2005	QCOM	71.082
2005	DELL	70.488
2005	MDT	69.6364
2005	MRK	69.5568
2005	FON	66.1796
2005	LLY	64.3218
2005	AXP	63.8973
2005	ORCL	63.0283
2005	MER	62.0533
2005	WYE	61.8379
2005	ABT	61.1649
2005	AAPL	60.7914
2005	EBAY	60.6888
2005	MWD	60.0127
2005	MMM	58.8947
2005	SPY	58.6542
2005	TYC	58.0969
2005	GS	57.5715
2005	SLB	57.2299
2005	UTX	56.9529
2005	BA	56.7023
2005	MOT	56.2671
2005	YHOO	56.0337
2005	USB	54.2906
2005	DB	52.334
2005	LOW	52.1227
2005	TXN	51.891
2005	DCX	51.6844
2005	RY	50.3697
2005	BLS	49.5557
2005	WLP	49.1666
2005	TGT	48.3287
2005	UPS	47.7824
2005	FNM	47.2434
2005	MFC	46.5825
2005	DIS	46.1089
2005	VIA	46.0943
2005	FRE	45.2209
2005	BMY	44.9609
2005	WAG	44.8001
2005	WM	42.6609
2005	MCD	42.439
2005	DOW	42.2916
2005	ACL	39.7597
2005	CAT	39.2956
2005	BNS	39.2403
2005	UN	39.2387
2005	DD	39.0734
2005	ECA	38.7732
2005	TD	37.5843
2005	MET	37.1066
2005	PRU	36.961
2005	EXC	35.4563
2005	CMCSA	35.3385
2005	ALL	35.072
2005	NWS	34.4408
2005	LEH	34.3379
2005	KRB	34.0755
2005	CCL	34.0666
2005	IMO	33.491
2005	BUD	33.3514
2005	FDC	32.862
2005	EMC	32.5612
2005	BR	32.3561
2005	OXY	32.1249
2005	VLO	31.9233
2005	HAL	31.7756
2005	FDX	31.4184
2006	XOM	446.944
2006	GE	383.564
2006	MSFT	291.941
2006	C	273.691
2006	BAC	239.758
2006	PG	203.656
2006	WMT	192.479
2006	JNJ	191.415
2006	PFE	186.751
2006	AIG	186.296
2006	MO	179.869
2006	JPM	167.551
2006	CSCO	165.967
2006	CVX	160.294
2006	IBM	146.342
2006	T	137.384
2006	BRK	123.739
2006	WFC	120.049
2006	COP	118.413
2006	UBS	117.088
2006	INTC	116.761
2006	WB	114.542
2006	KO	113.088
2006	HPQ	112.07
2006	VZ	108.723
2006	GOOG	104.837
2006	PEP	102.712
2006	MRK	94.6557
2006	ORCL	88.8228
2006	TWX	86.5226
2006	BLS	85.9318
2006	DNA	85.5111
2006	MS	85.4101
2006	GS	84.8896
2006	MER	82.0497
2006	HD	81.9614
2006	AMGN	79.6495
2006	ABT	74.7632
2006	SLB	74.4161
2006	AXP	73.0936
2006	AAPL	72.9811
2006	UNH	72.3741
2006	DIS	70.886
2006	BA	70.2492
2006	WYE	68.5739
2006	DB	66.0516
2006	SPY	63.725
2006	USB	63.617
2006	UTX	62.7483
2006	QCOM	62.5425
2006	DCX	62.526
2006	MDT	61.6729
2006	RY	60.9649
2006	TYC	60.4611
2006	LLY	58.9557
2006	CMCSA	58.1433
2006	FNM	57.9084
2006	MMM	57.385
2006	DELL	55.7751
2006	MCD	54.8251
2006	S	52.4666
2006	MFC	52.2573
2006	BMY	51.7643
2006	UPS	49.9213
2006	MOT	49.7031
2006	TGT	48.9995
2006	WLP	48.7895
2006	LOW	47.4348
2006	FRE	47.0355
2006	NWS	46.7531
2006	UN	46.7263
2006	WAG	46.0185
2006	BRK	45.9203
2006	MET	44.8614
2006	DD	44.8037
2006	BNS	44.3631
2006	TD	43.0383
2006	TXN	42.7359
2006	WM	42.7252
2006	DUK	41.6877
2006	EXC	41.5254
2006	LEH	41.4081
2006	EBAY	41.1512
2006	OXY	41.0701
2006	PRU	40.9552
2006	ALL	40.69
2006	CAT	39.8973
2006	MT	39.4306
2006	LMT	39.0281
2006	DOW	38.1122
2006	BUD	37.8259
2006	EFA	37.2104
2006	STA	37.0471
2006	HON	36.9389
2006	ECA	36.5473
2006	SU	36.2776
2006	EMR	35.3017
2006	IMO	35.2343
2006	SGP	35.048
2006	YHOO	34.7407
2007	XOM	511.887
2007	GE	374.637
2007	MSFT	332.112
2007	T	252.051
2007	PG	228.016
2007	CVX	197.061
2007	JNJ	190.879
2007	WMT	190.349
2007	BAC	183.125
2007	AAPL	174.039
2007	CSCO	164.232
2007	GOOG	163.256
2007	MO	159.196
2007	PFE	155.241
2007	INTC	155.108
2007	BRK	153.778
2007	IBM	148.957
2007	AIG	147.863
2007	C	146.645
2007	JPM	146.622
2007	KO	141.825
2007	COP	141.241
2007	HPQ	129.929
2007	MRK	126.48
2007	VZ	126.278
2007	PEP	122.176
2007	SLB	117.637
2007	ORCL	115.984
2007	MT	112.067
2007	WFC	101.269
2007	SPY	100.826
2007	DCX	98.421
2007	UBS	88.1103
2007	ABT	86.7671
2007	GS	85.52
2007	UTX	75.6604
2007	UNH	75.2038
2007	WB	72.2884
2007	DNA	70.6308
2007	MCD	69.6763
2007	BA	67.787
2007	BRK	65.622
2007	RY	65.1154
2007	DB	64.5885
2007	QCOM	64.1011
2007	OXY	63.7936
2007	RIMM	63.6177
2007	UN	62.519
2007	DIS	61.4445
2007	MFC	61.1312
2007	MON	61.0733
2007	AXP	60.8335
2007	LLY	60.561
2007	MMM	60.1395
2007	TWX	59.677
2007	WYE	59.1766
2007	CVS	58.7064
2007	MDT	56.8382
2007	MS	56.0996
2007	BK	55.5221
2007	DELL	54.9266
2007	USB	54.8043
2007	EXC	53.8799
2007	BMY	52.4701
2007	ECA	51.0699
2007	KFT	50.485
2007	AMGN	50.4803
2007	TD	50.2943
2007	SU	50.2934
2007	WLP	50.1227
2007	IMO	49.6924
2007	BNS	49.6887
2007	UPS	48.6878
2007	TXN	46.7001
2007	CAT	46.1453
2007	HON	45.9786
2007	MER	45.8124
2007	MET	45.6355
2007	POT	45.5153
2007	HD	45.4644
2007	EBAY	45.4209
2007	RIG	45.227
2007	EMR	44.6981
2007	NWS	43.838
2007	LMT	43.4881
2007	MRO	43.2276
2007	SGP	43.1494
2007	GILD	42.9036
2007	ACL	42.6135
2007	PRU	42.0541
2007	MOS	41.6823
2007	TGT	41.5423
2007	DE	40.7916
2007	CL	39.741
2007	DD	39.639
2007	DVN	39.5614
2007	CNQ	39.4714
2007	FCX	39.1241
2007	FNM	39.1072
2007	EMC	38.8801
2008	XOM	406.067
2008	WMT	219.898
2008	PG	184.576
2008	MSFT	172.802
2008	GE	170.459
2008	T	167.951
2008	JNJ	166.002
2008	CVX	150.292
2008	PFE	119.417
2008	JPM	117.681
2008	IBM	113.065
2008	WFC	109.923
2008	KO	104.735
2008	BRK	102.493
2008	VZ	96.2924
2008	CSCO	95.4379
2008	SPY	94.8935
2008	ORCL	89.4687
2008	PM	88.0222
2008	HPQ	87.6839
2008	DNA	87.2241
2008	PEP	85.0644
2008	ABT	82.8079
2008	INTC	81.5389
2008	COP	77.2244
2008	AAPL	75.9969
2008	GOOG	73.8585
2008	BAC	70.6475
2008	MCD	69.3136
2008	MRK	64.2713
2008	AMGN	60.4642
2008	QCOM	59.0837
2008	UTX	50.953
2008	SLB	50.6338
2008	WYE	49.9441
2008	OXY	48.5845
2008	BRK	47.1076
2008	GILD	46.5281
2008	BMY	46.026
2008	LLY	45.7851
2008	USB	43.882
2008	UN	42.0966
2008	DIS	41.9998
2008	CVS	41.2772
2008	UBS	41.0507
2008	MMM	39.8726
2008	RY	39.6962
2008	KFT	39.4461
2008	HD	39.0294
2008	DAI	38.8116
2008	MON	38.5474
2008	UPS	37.3719
2008	GS	37.3124
2008	EXC	36.587
2008	C	36.5664
2008	TWX	36.0898
2008	MT	35.6266
2008	MDT	35.1346
2008	ECA	34.8535
2008	CMCSA	34.7894
2008	CL	34.5932
2008	LMT	33.6831
2008	BAX	33.235
2008	BK	32.5372
2008	UNH	32.1277
2008	ABX	32.0745
2008	LOW	31.6225
2008	MO	31.0296
2008	TD	30.3562
2008	BA	30.0753
2008	IMO	29.3254
2008	DVN	29.011
2008	SO	28.6595
2008	EMR	27.9796
2008	SGP	27.6948
2008	MET	27.6646
2008	BNS	26.9822
2008	CAT	26.9465
2008	ACL	26.7029
2008	TRV	26.4204
2008	TGT	25.9935
2008	BNI	25.9175
2008	MFC	25.405
2008	CELG	25.3807
2008	APA	24.943
2008	WAG	24.3994
2008	UNP	24.2074
2008	HON	23.844
2008	V	23.5489
2008	DTV	23.464
2008	DB	23.2283
2008	GG	22.9991
2008	RIMM	22.9683
2008	DD	22.8297
2008	COST	22.7453
2008	GD	22.4513
2008	POT	22.0927
2008	AMZN	21.9478
2008	KMB	21.8217
2008	CNQ	21.6264
2009	XOM	322.668
2009	MSFT	268.559
2009	WMT	203.654
2009	AAPL	190.983
2009	JNJ	177.714
2009	PG	177.145
2009	IBM	171.951
2009	JPM	171.053
2009	T	165.405
2009	GE	161.097
2009	CVX	154.463
2009	GOOG	151.034
2009	PFE	146.785
2009	WFC	137.995
2009	CSCO	137.717
2009	KO	132.079
2009	BAC	130.273
2009	ORCL	122.925
2009	HPQ	121.778
2009	INTC	112.669
2009	MRK	111.611
2009	BRK	104.755
2009	PEP	94.8751
2009	VZ	94.1107
2009	PM	91.7868
2009	GS	86.7976
2009	ABT	83.5084
2009	SLB	78.1577
2009	QCOM	77.4392
2009	COP	75.7723
2009	C	75.6797
2009	RY	71.67
2009	MT	71.4119
2009	MCD	67.3844
2009	OXY	66.0291
2009	UTX	65.0746
2009	DIS	60.1466
2009	AMZN	59.7269
2009	MMM	58.5269
2009	AMGN	56.2871
2009	UN	55.4372
2009	SU	55.0448
2009	UBS	54.6039
2009	DAI	54.5712
2009	TD	53.9376
2009	BMY	50.0197
2009	HD	49.1929
2009	ACL	49.138
2009	BRK	48.8562
2009	MDT	48.5826
2009	AXP	48.1851
2009	BNS	46.3658
2009	CVS	45.4336
2009	MON	44.5792
2009	DB	43.9784
2009	USB	43.0487
2009	LLY	41.0316
2009	V	41.0181
2009	CL	40.8442
2009	MO	40.6775
2009	UPS	40.5162
2009	MS	40.2392
2009	KFT	40.1514
2009	BA	39.3308
2009	CNQ	39.0193
2009	GILD	38.9323
2009	ABX	38.7157
2009	RIMM	37.613
2009	TGT	36.3894
2009	WAG	36.2715
2009	EMC	35.6357
2009	CAT	35.4893
2009	UNH	35.4183
2009	BAX	35.3759
2009	CMCSA	34.7498
2009	APA	34.6831
2009	FCX	34.5149
2009	LOW	34.4308
2009	TWX	34.0232
2009	BK	33.6827
2009	BNI	33.5949
2009	IMO	32.7682
2009	TXN	32.6499
2009	DVN	32.6414
2009	F	32.3625
2009	UNP	32.2407
2009	EXC	32.2238
2009	MFC	32.1759
2009	POT	32.1031
2009	EMR	32.047
2009	DTV	31.9112
2009	DOW	31.6011
2009	APC	30.6801
2009	EBAY	30.5372
2009	MHS	30.47
2009	DD	30.4286
2009	GLW	30.0482
2009	HON	29.9113
2009	BMO	29.4318
2009	MET	28.9443
2010	XOM	368.712
2010	AAPL	297.089
2010	MSFT	234.528
2010	GE	194.875
2010	WMT	192.098
2010	CVX	183.634
2010	IBM	182.329
2010	PG	180.072
2010	T	173.636
2010	JNJ	169.856
2010	JPM	165.827
2010	WFC	162.659
2010	ORCL	158.141
2010	KO	152.72
2010	GOOG	144.698
2010	PFE	140.254
2010	C	137.405
2010	BAC	134.536
2010	INTC	115.896
2010	BRK	115.15
2010	SLB	113.926
2010	CSCO	112.13
2010	MRK	111.035
2010	PM	106.196
2010	PEP	103.538
2010	VZ	101.142
2010	COP	100.054
2010	HPQ	92.2169
2010	GS	85.9706
2010	BRK	83.1381
2010	AMZN	81.18
2010	MCD	81.0975
2010	QCOM	80.8667
2010	OXY	79.7147
2010	RY	74.6226
2010	ABT	74.06
2010	UTX	72.6906
2010	DIS	71.0283
2010	TD	65.3701
2010	UBS	62.5226
2010	MMM	61.6923
2010	SU	59.8773
2010	BNS	59.6586
2010	MT	59.5177
2010	CAT	59.4463
2010	GM	57.9329
2010	HD	57.4571
2010	F	57.1163
2010	FCX	56.5624
2010	KFT	55.0408
2010	UN	53.8425
2010	UPS	52.9041
2010	ABX	52.4355
2010	USB	51.7367
2010	AXP	51.6655
2010	MO	51.4023
2010	AMGN	51.1668
2010	ACL	49.3354
2010	DB	48.3805
2010	CNQ	48.3777
2010	BA	47.8734
2010	CVS	47.2455
2010	EMC	47.1831
2010	POT	46.0909
2010	UNP	45.6952
2010	DD	45.5352
2010	CMCSA	45.4689
2010	BMY	45.3254
2010	MET	43.7847
2010	APA	43.4702
2010	EMR	43.1225
2010	TGT	42.577
2010	HON	41.474
2010	PCU	41.429
2010	MS	41.1654
2010	LLY	40.4061
2010	MDT	39.8152
2010	UNH	39.7188
2010	DOW	39.6268
2010	CL	38.7933
2010	TXN	38.1601
2010	APC	37.7443
2010	BK	37.4617
2010	HAL	37.4395
2010	MON	37.3582
2010	GG	36.6881
2010	EBAY	36.1153
2010	WAG	36.0678
2010	TCK	35.8964
2010	TWX	35.6861
2010	DE	35.1061
2010	EPD	35.1053
2010	V	34.9647
2010	LOW	34.6105
2010	IMO	34.3447
2010	MOS	34.0301
2010	DVN	33.9085
2010	NKE	33.133
2010	BMO	32.6623
2010	DTV	32.2813
