# Supplementary material for: Identifying Key Drivers of Return Reversal with Dynamical Bayesian Factor Graph
Source: PLoS One. 2016 Nov 28;11(11):e0167050. doi: 10.1371/journal.pone.0167050 (PMC5125680; doi:10.1371/journal.pone.0167050)
Supplement: S2 Data — (XLSX) [file pone.0167050.s011.xlsx]

## Sheet: combineHE_alteredIndustry_full_
Stock ticker	Date	IsDec	Industry	Efficiency	Illiquidity	Turnover	VolGrowth	EarnAnnDate	PosConsis	NegConsis	HighNear	LowNear	rsi,t+1	rsit	IsReversal: rth=10%	IsReversal: rth=8%	IsReversal: rth=6%	IsReversal: rth=4%	IsReversal: rth=2%
PFE	200001	0	1	0.00151049	5.26e-11	0.0617131	-0.0696782	1	1	0	0.260811	0.0088	-4.48618	41.8625	1	1	1	1	1
AOL	200001	0	0	0.00151049	1.99e-11	0.344324	0.502444	1	1	0	0.324324	0.0178	27.3072	5.6003	-1	-1	-1	-1	-1
BRK	200001	0	2	0.00151049	9.09e-10	0.00514158	-0.336538	0	1	0	0.653854	0.0195312	9.37448	0.148215	-1	-1	-1	-1	-1
JDSU	200001	0	1	0.00151049	3.21e-11	0.975653	1.81324	1	1	0	0.89153	0.0674226	2.2902	30.4617	-1	-1	-1	-1	-1
VRTS	200001	0	0	0.00151049	1e-10	0.32563	0.285583	1	1	0	1.01921	0.119966	2.19409	6.71429	-1	-1	-1	-1	-1
EMC	200001	0	1	0.00151049	5.1e-11	0.137875	0.538595	1	0	1	0.833659	0.144366	-21.6619	-4.9354	-1	-1	-1	-1	-1
STM	200001	0	1	0.00151049	3.87e-10	0.0463969	-0.160394	1	1	0	1.11184	0.147736	-11.9337	12.9517	1	1	1	1	1
GLW	200001	0	1	0.00151049	1.71e-10	0.25408	0.925481	1	1	0	1.19632	0.159643	-5.85937	21.9784	1	1	1	1	1
AMAT	200001	0	1	0.00151049	3.33e-11	0.398839	0.312216	0	0	1	1.08337	0.173953	-0.611181	15.74	1	1	1	1	1
SEBL	200001	0	0	0.00151049	1.19e-10	0.487208	0.538017	1	0	0	0.834946	0.182686	30.2933	15.2135	-1	-1	-1	-1	-1
AXP	200001	0	2	0.00151049	6.67e-11	0.102265	0.412002	1	1	0	0.990977	0.191199	-11.8118	7.11558	1	1	1	1	1
QCOM	200001	0	1	0.00151049	1.8e-11	0.849051	2.46718	1	0	1	0.350526	0.201772	2.96013	-26.0244	1	1	1	1	1
CSCO	200001	0	1	0.00151049	1.04e-11	0.15351	0.168707	0	0	0	0.96	0.304795	-2.56413	4.67621	-1	-1	1	1	1
CMCSK	200001	0	0	0.00151049	1.22e-10	0.211227	0.399102	0	0	1	0.648458	0.307065	-19.6799	-6.85124	-1	-1	-1	-1	-1
MOT	200001	0	1	0.00151049	6.23e-11	0.139792	0.345627	1	1	0	0.926995	0.314103	-2.83371	-6.14038	-1	-1	-1	-1	-1
SUNW	200001	0	1	0.00151049	2.5e-11	0.266673	0.173852	1	0	1	0.594045	0.326969	14.2614	6.21152	-1	-1	-1	-1	-1
NT	200001	0	1	0.00151049	6.42e-11	0.0991923	0.313338	0	1	0	0.913329	0.335733	-3.36269	-1.84271	-1	-1	-1	-1	-1
WMT	200001	0	0	0.00151049	5.9e-11	0.0304804	-0.00934305	0	0	0	0.593898	0.372146	0.26911	-14.7897	1	1	1	1	1
GE	200001	0	1	0.00151049	1.63e-11	0.0427542	0.07814	1	1	0	0.863489	0.385407	16.0279	-5.54198	1	1	1	1	1
ORCL	200001	0	0	0.00151049	4.04e-11	0.184628	0.700964	0	0	0	0.445761	0.399124	-12.1544	-60.5934	-1	-1	-1	-1	-1
TXN	200001	0	1	0.00151049	5.19e-11	0.121983	0.128139	1	0	1	0.6896	0.401392	28.3032	16.6751	-1	-1	-1	-1	-1
HWP	200001	0	1	0.00151049	5.83e-11	0.0679112	-0.127845	0	0	0	0.899273	0.404157	-2.8937	-6.42662	-1	-1	-1	-1	-1
TWX	200001	0	0	0.00151049	6.81e-11	0.160961	2.1774	0	1	0	0.75591	0.417514	13.2319	14.1906	-1	-1	-1	-1	-1
MER	200001	0	2	0.00151049	9.49e-11	0.17486	0.323613	1	1	0	0.818396	0.42219	34.9805	18.0062	-1	-1	-1	-1	-1
ENE	200001	0	0	0.00151049	2.22e-10	0.121749	1.04183	1	0	0	0.796772	0.429098	-27.3851	55.2999	1	1	1	1	1
WCOM	200001	0	0	0.00151049	2.35e-11	0.27215	1.22067	0	0	1	0.518701	0.457143	21.8107	-1.91999	1	1	1	1	1
TGT	200001	0	0	0.00151049	2.2e-10	0.0944835	0.0634766	0	0	1	0.638788	0.459203	-13.341	-2.62172	-1	-1	-1	-1	-1
CMB	200001	0	2	0.00151049	6.48e-11	0.132475	0.675752	1	0	0	0.582318	0.467854	7.19076	14.5267	-1	-1	-1	-1	-1
GM	200001	0	1	0.00151049	8.67e-11	0.118796	0.404123	1	0	0	0.897632	0.482545	-4.92494	18.7773	1	1	1	1	1
VIA	200001	0	0	0.00151049	2.72e-10	0.078104	0.746362	0	0	0	0.626591	0.48307	-12.6697	-4.39169	-1	-1	-1	-1	-1
F	200001	0	1	0.00151049	1.3e-10	0.0650175	0.241336	1	1	0	0.767599	0.507538	-3.12942	1.59859	-1	-1	-1	1	1
MRK	200001	0	1	0.00151049	5e-11	0.0545168	0.152778	1	0	0	0.508058	0.510706	-13.8355	27.9829	1	1	1	1	1
FNM	200001	0	2	0.00151049	1.22e-10	0.0793459	0.707791	1	0	0	0.483855	0.510949	4.53868	3.18366	-1	-1	-1	-1	-1
MMC	200001	0	2	0.00151049	1.84e-10	0.0919249	0.249432	0	1	0	0.713472	0.513963	-17.3893	5.79909	1	1	1	1	1
CHV	200001	0	1	0.00151049	9.93e-11	0.0573717	0.36191	1	0	1	0.838346	0.533632	-5.56225	-0.181843	-1	-1	-1	-1	-1
FRE	200001	0	2	0.00151049	2.31e-10	0.074009	0.236644	1	0	1	0.439278	0.542964	-5.7864	13.9952	1	1	1	1	1
INTC	200001	0	1	0.00151049	1.24e-11	0.213305	0.664039	1	0	1	0.609784	0.546431	-11.1038	23.8857	1	1	1	1	1
JNJ	200001	0	1	0.00151049	6.17e-11	0.0551716	0.0789504	1	1	0	0.821599	0.554829	3.76883	1.11476	-1	-1	-1	-1	-1
BUD	200001	0	1	0.00151049	1.72e-10	0.0627591	-0.0464727	0	0	1	0.855107	0.559259	1.98721	-0.867038	-1	-1	-1	-1	1
MMM	200001	0	1	0.00151049	1.44e-10	0.0853254	0.452414	1	0	1	0.915648	0.559413	-11.5464	-3.88808	-1	-1	-1	-1	-1
AA	200001	0	1	0.00151049	8.49e-11	0.15348	0.287332	1	0	1	0.787429	0.559641	-23.6617	-14.4064	-1	-1	-1	-1	-1
SCH	200001	0	2	0.00151049	1.77e-10	0.113204	0.0518027	0	0	0	0.326879	0.560976	43.5019	13.1364	-1	-1	-1	-1	-1
WFC	200001	0	2	0.00151049	1.49e-10	0.0652094	0.263886	1	1	0	0.634291	0.6	3.17985	12.2771	-1	-1	-1	-1	-1
BK	200001	0	2	0.00151049	4.15e-10	0.0581751	-0.0445902	1	0	0	0.634766	0.603077	-2.05025	18.0717	1	1	1	1	1
MSFT	200001	0	0	0.00151049	6.17e-12	0.125653	0.0117104	1	0	1	0.559286	0.606641	-21.4189	-13.1992	-1	-1	-1	-1	-1
KMB	200001	0	1	0.00151049	1.52e-10	0.0608169	0.0425649	1	0	0	0.586085	0.612676	-19.7022	-1.93731	-1	-1	-1	-1	-1
LU	200001	0	0	0.00151049	2.81e-11	0.223078	1.99273	1	0	1	0.434018	0.632883	8.84349	-17.1639	1	1	1	1	1
Q	200001	0	0	0.00151049	1.06e-10	0.142814	-0.485357	0	0	0	0.460863	0.634921	8.96607	-2.3941	1	1	1	1	1
T	200001	0	0	0.00151049	4.7e-11	0.0709603	0.0772026	1	1	0	0.581267	0.635071	-16.0289	6.55894	1	1	1	1	1
IBM	200001	0	1	0.00151049	2.18e-11	0.0971461	0.104117	1	1	0	0.5366	0.642539	2.51975	14.0922	-1	-1	-1	-1	-1
PG	200001	0	1	0.00151049	5.97e-11	0.0688793	1.23959	1	1	0	0.664339	0.644403	6.53067	0.583847	-1	-1	-1	-1	-1
C	200001	0	2	0.00151049	4.05e-11	0.066738	0.195	1	1	0	0.761269	0.64693	7.30789	14.9526	-1	-1	-1	-1	-1
MWD	200001	0	2	0.00151049	2.16e-10	0.0446251	0.329231	0	1	0	0.464098	0.65	25.6215	-41.6479	1	1	1	1	1
HD	200001	0	0	0.00151049	5.8e-11	0.0585324	0.451512	0	0	1	0.681716	0.657837	2.87153	-16.4994	1	1	1	1	1
DUK	200001	0	0	0.00151049	2.79e-10	0.057123	0.0218519	1	1	0	0.872521	0.662338	-8.32289	17.1433	1	1	1	1	1
SWY	200001	0	0	0.00151049	3.08e-10	0.140483	-0.105852	1	0	0	0.575729	0.666667	2.68969	11.232	-1	-1	-1	-1	-1
XOM	200001	0	1	0.00151049	3.77e-11	0.0361697	0.127712	1	1	0	0.774362	0.678652	-23.1052	1.97192	1	1	1	1	1
WM	200001	0	2	0.00151049	3.21e-10	0.146154	0.411078	1	0	0	0.353813	0.694581	7.28671	11.4009	-1	-1	-1	-1	-1
BA	200001	0	1	0.00151049	1.18e-10	0.0951947	0.0819653	1	1	0	0.415403	0.695225	-13.9257	15.738	1	1	1	1	1
DIS	200001	0	0	0.00151049	8.63e-11	0.11618	0.478746	1	1	0	0.29152	0.698795	-19.2366	29.8055	1	1	1	1	1
DELL	200001	0	1	0.00151049	2.12e-11	0.30453	0.237382	0	0	1	0.274799	0.712195	-18.4843	-28.0251	-1	-1	-1	-1	-1
BEL	200001	0	0	0.00151049	9.31e-11	0.0495786	0.0734046	1	0	1	0.605746	0.712412	-27.479	0.608319	1	1	1	1	1
HON	200001	0	1	0.00151049	1.16e-10	0.0977383	-0.0190772	1	0	1	0.520325	0.714844	11.1855	-9.96549	1	1	1	1	1
AMGN	200001	0	1	0.00151049	5.43e-11	0.250167	0.507335	1	0	0	0.498289	0.715407	8.70572	11.4964	-1	-1	-1	-1	-1
SLB	200001	0	0	0.00151049	1.12e-10	0.117229	0.0403668	1	0	1	0.4885	0.717503	9.07179	11.2558	-1	-1	-1	-1	-1
AIG	200001	0	2	0.00151049	7.78e-11	0.0400125	0.366041	0	0	0	0.692085	0.718563	-12.9572	6.98989	1	1	1	1	1
TYC	200001	0	1	0.00151049	7.75e-11	0.149762	-0.492174	1	0	1	0.41707	0.728592	-22.8865	11.4515	1	1	1	1	1
MDT	200001	0	1	0.00151049	1.02e-10	0.0954511	0.484134	0	0	0	0.485411	0.751366	11.6329	35.891	-1	-1	-1	-1	-1
CL	200001	0	1	0.00151049	1.85e-10	0.0539949	0.319862	0	1	0	0.533784	0.772152	33.7502	11.4734	-1	-1	-1	-1	-1
BLS	200001	0	0	0.00151049	1.45e-10	0.0348349	0.108428	1	1	0	0.537966	0.772304	-4.15615	1.34547	-1	-1	-1	1	1
KO	200001	0	1	0.00151049	7.31e-11	0.0454259	-0.0280958	1	1	0	0.671784	0.800871	8.86745	10.6883	-1	-1	-1	-1	-1
AUD	200001	0	0	0.00151049	2.4e-10	0.0595347	0.715084	1	1	0	0.591582	0.808959	2.00586	-7.1542	-1	1	1	1	1
PEP	200001	0	1	0.00151049	1.09e-10	0.065377	0.0125708	0	0	0	0.537402	0.81685	-0.944326	7.02209	-1	-1	1	1	1
EMR	200001	0	1	0.00151049	2.76e-10	0.0533657	0.101035	0	0	1	0.556187	0.817253	-10.8893	3.65163	1	1	1	1	1
WAG	200001	0	0	0.00151049	3.34e-10	0.0439404	0.0534708	1	0	0	0.447	0.829978	-6.55251	6.23205	1	1	1	1	1
AHP	200001	0	1	0.00151049	1.7e-10	0.0762326	0.145997	1	0	0	0.434256	0.833997	0.380601	29.996	-1	-1	-1	-1	-1
LLY	200001	0	1	0.00151049	1.03e-10	0.060419	0.244702	1	0	0	0.552686	0.837383	-6.98102	7.91395	1	1	1	1	1
DD	200001	0	1	0.00151049	8.13e-11	0.0594643	0.0722736	1	0	0	0.538198	0.867585	-4.3024	-4.4193	-1	-1	-1	-1	-1
MCD	200001	0	0	0.00151049	1.09e-10	0.0807351	0.379742	1	0	1	0.439706	0.87291	-7.53159	-2.67716	-1	-1	-1	-1	-1
TX	200001	0	1	0.00151049	1.64e-10	0.0848955	0.104622	1	0	0	0.455574	0.880615	-1.78571	0.582215	-1	-1	-1	-1	1
MTC	200001	0	1	0.00151049	1.68e-10	0.104612	-0.162828	0	1	0	0.229642	0.886525	22.5179	3.46666	-1	-1	-1	-1	-1
SBC	200001	0	0	0.00151049	7.09e-11	0.0533826	0.758871	1	0	1	0.551447	0.887755	-13.4396	-9.64333	-1	-1	-1	-1	-1
BMY	200001	0	1	0.00151049	7.17e-11	0.0587872	0.338827	1	0	0	0.495096	0.890566	-8.20987	11.013	1	1	1	1	1
KRB	200001	0	2	0.00151049	4.85e-10	0.0525812	0.25472	1	0	0	0.561111	0.898515	-3.04448	6.62245	-1	1	1	1	1
G	200001	0	1	0.00151049	1.48e-10	0.0696531	0.0847531	1	1	0	0.317009	0.901993	4.34628	1.34493	-1	-1	-1	-1	-1
ONE	200001	0	2	0.00151049	1.39e-10	0.0908951	-0.0835067	1	0	0	0.471344	0.955975	4.45186	6.11519	-1	-1	-1	-1	-1
BAC	200001	0	2	0.00151049	8.9e-11	0.0888195	0.0305002	1	0	0	0.447977	0.962581	10.4321	11.3281	-1	-1	-1	-1	-1
SGP	200001	0	1	0.00151049	1.46e-10	0.075204	0.284029	0	1	0	0.411007	0.965812	0.786915	12.7017	-1	-1	-1	-1	-1
FBF	200001	0	2	0.00151049	2.91e-10	0.0693826	0.206004	1	0	1	0.363965	0.99006	4.72646	-1.7634	-1	-1	1	1	1
ALL	200001	0	2	0.00151049	2.6e-10	0.0681432	-0.232451	0	0	0	0.240909	1.03774	2.29563	7.16485	-1	-1	-1	-1	-1
UTX	200001	0	1	0.00151049	2.37e-10	0.0824026	0.325134	1	0	1	0.365401	1.0673	7.33951	-5.72024	1	1	1	1	1
ABT	200001	0	1	0.00151049	1.08e-10	0.0810117	0.0648584	1	0	0	0.432365	1.08637	18.4591	-3.10199	1	1	1	1	1
MO	200001	0	1	0.00151049	7.59e-11	0.0877754	-0.233914	1	0	1	0.154344	1.1018	-10.0894	-9.36765	-1	-1	-1	-1	-1
UN	200001	0	1	0.00151049	4.57e-10	0.0308207	-0.106166	0	0	1	0.212156	1.15405	20.4987	-4.05804	1	1	1	1	1
PFE	200002	0	1	0.0073816	6.09e-11	0.0502394	-0.185919	0	0	0	0.231532	0.0072	12.3735	-4.48618	1	1	1	1	1
AOL	200002	0	0	0.0073816	2.34e-11	0.223022	-0.338881	0	1	0	0.335704	0.0182	2.0282	27.3072	-1	-1	-1	-1	-1
BRK	200002	0	2	0.0073816	7.12e-10	0.0129657	1.52174	0	1	0	0.561905	0.0227273	7.21647	9.37448	-1	-1	-1	-1	-1
JDSU	200002	0	1	0.0073816	1.54e-11	0.708551	-0.273768	0	1	0	1.15246	0.0663822	-53.7831	2.2902	1	1	1	1	1
VRTS	200002	0	0	0.0073816	6.28e-11	0.229222	-0.296067	0	1	0	1.35647	0.0947568	-24.6735	2.19409	1	1	1	1	1
SEBL	200002	0	0	0.0073816	9.89e-11	0.396569	-0.186037	0	0	0	1.26295	0.120775	-5.57245	30.2933	1	1	1	1	1
STM	200002	0	1	0.0073816	2.37e-10	0.0485687	0.0468093	0	0	0	1.18782	0.125	1.88895	-11.9337	1	1	1	1	1
EMC	200002	0	1	0.0073816	3.67e-11	0.105816	-0.232519	0	0	1	0.931507	0.129202	13.6725	-21.6619	1	1	1	1	1
AMAT	200002	0	1	0.0073816	2.9e-11	0.409896	0.0277237	1	0	1	1.33288	0.130509	-36.7546	-0.611181	-1	-1	-1	-1	-1
GLW	200002	0	1	0.0073816	7.02e-11	0.189868	-0.242602	0	1	0	1.2188	0.130984	10.35	-5.85937	1	1	1	1	1
QCOM	200002	0	1	0.0073816	1.96e-11	0.52566	-0.380885	0	0	0	0.393134	0.179903	-2.60994	2.96013	-1	-1	-1	1	1
AXP	200002	0	2	0.0073816	5.82e-11	0.126267	0.234706	0	0	0	0.807143	0.250582	-10.7579	-11.8118	-1	-1	-1	-1	-1
MOT	200002	0	1	0.0073816	3.97e-11	0.119266	-0.146833	0	0	0	1.15705	0.251651	-4.91288	-2.83371	-1	-1	-1	-1	-1
CSCO	200002	0	1	0.0073816	7.57e-12	0.193327	0.259375	1	0	0	1.1589	0.255319	-32.9695	-2.56413	-1	-1	-1	-1	-1
TXN	200002	0	1	0.0073816	5.76e-11	0.128439	0.0529195	0	0	0	1.0632	0.260346	17.0084	28.3032	-1	-1	-1	-1	-1
ORCL	200002	0	0	0.0073816	1.95e-11	0.212438	0.147014	0	0	0	0.662577	0.268519	35.47	-12.1544	1	1	1	1	1
SUNW	200002	0	1	0.0073816	1.89e-11	0.200604	-0.247752	0	0	0	0.720227	0.269685	1.33136	14.2614	-1	-1	-1	-1	-1
NT	200002	0	1	0.0073816	3.48e-11	0.104941	0.0579576	0	0	0	1.10729	0.276923	13.2579	-3.36269	1	1	1	1	1
HWP	200002	0	1	0.0073816	1.01e-10	0.0789645	0.162761	1	0	0	1.11734	0.325279	8.02821	-2.8937	1	1	1	1	1
CMCSK	200002	0	0	0.0073816	1.53e-10	0.138471	-0.344447	0	0	1	0.599119	0.332353	-6.90743	-19.6799	-1	-1	-1	-1	-1
TWX	200002	0	0	0.0073816	5.58e-11	0.0949009	-0.410411	1	1	0	0.806147	0.391496	10.3841	13.2319	-1	-1	-1	-1	-1
MER	200002	0	2	0.0073816	8.45e-11	0.187463	0.0720777	0	1	0	0.966981	0.4	-3.29621	34.9805	1	1	1	1	1
GE	200002	0	1	0.0073816	2.12e-11	0.045308	0.0597324	0	1	0	0.855412	0.407932	5.78065	16.0279	-1	-1	-1	-1	-1
WMT	200002	0	0	0.0073816	6.01e-11	0.0516467	0.694421	1	0	0	0.530169	0.41688	0.903789	0.26911	-1	-1	-1	-1	-1
WCOM	200002	0	0	0.0073816	2.26e-11	0.174971	-0.357078	1	0	1	0.503881	0.470588	-18.568	21.8107	1	1	1	1	1
CMB	200002	0	2	0.0073816	5.68e-11	0.107478	-0.188695	0	0	0	0.57465	0.474097	-1.33108	7.19076	-1	1	1	1	1
INTC	200002	0	1	0.0073816	9.36e-12	0.146386	-0.313722	0	0	1	0.696456	0.478429	34.3012	-11.1038	1	1	1	1	1
VIA	200002	0	0	0.0073816	2.29e-10	0.0772597	-0.0108107	1	0	0	0.630835	0.479821	-6.68391	-12.6697	-1	-1	-1	-1	-1
ENE	200002	0	0	0.0073816	1.67e-10	0.0680264	-0.441258	0	0	0	0.807043	0.48	10.9808	-27.3851	1	1	1	1	1
SCH	200002	0	2	0.0073816	2.01e-10	0.0975425	-0.138348	0	1	0	0.381549	0.480597	22.9799	43.5019	-1	-1	-1	-1	-1
TGT	200002	0	0	0.0073816	1.84e-10	0.0834037	-0.117267	0	0	1	0.572121	0.512712	14.5218	-13.341	1	1	1	1	1
Q	200002	0	0	0.0073816	5.95e-11	0.209275	0.465365	0	0	0	0.541331	0.540541	3.18355	8.96607	-1	-1	-1	-1	-1
GM	200002	0	1	0.0073816	5.17e-11	0.136216	0.146637	0	0	1	0.847493	0.560394	0.45168	-4.92494	-1	-1	-1	1	1
AA	200002	0	1	0.0073816	1.68e-10	0.13978	-0.0816129	0	0	1	0.774011	0.569343	0.785631	-23.6617	1	1	1	1	1
FNM	200002	0	2	0.0073816	1.1e-10	0.0734276	-0.0745888	0	0	0	0.427851	0.57783	-9.66784	4.53868	1	1	1	1	1
BUD	200002	0	1	0.0073816	1.58e-10	0.0899678	0.43354	1	0	0	0.810768	0.589844	-11.261	1.98721	1	1	1	1	1
LU	200002	0	0	0.0073816	1.62e-11	0.11923	-0.456559	0	0	0	0.465298	0.590336	-1.43943	8.84349	1	1	1	1	1
SLB	200002	0	0	0.0073816	1.45e-10	0.123709	0.0552703	0	0	0	0.590875	0.593188	14.6735	9.07179	-1	-1	-1	-1	-1
MWD	200002	0	2	0.0073816	9.01e-11	0.056286	0.287302	0	1	0	0.493433	0.611358	2.26591	25.6215	-1	-1	-1	-1	-1
MMM	200002	0	1	0.0073816	1.33e-10	0.0838839	-0.0236187	0	0	1	0.862469	0.619419	-3.25565	-11.5464	-1	-1	-1	-1	-1
CHV	200002	0	1	0.0073816	1.11e-10	0.065464	0.14105	0	0	1	0.748747	0.620921	12.3506	-5.56225	1	1	1	1	1
MMC	200002	0	2	0.0073816	2.42e-10	0.0741944	-0.19288	1	1	0	0.587287	0.624394	32.0771	-17.3893	1	1	1	1	1
F	200002	0	1	0.0073816	9.21e-11	0.062301	-0.0417804	0	0	0	0.642237	0.627628	-10.4029	-3.12942	-1	-1	-1	-1	-1
HD	200002	0	0	0.0073816	6.7e-11	0.0543854	-0.0708496	1	0	1	0.696012	0.644324	6.73779	2.87153	-1	-1	-1	-1	-1
FRE	200002	0	2	0.0073816	2.6e-10	0.0623676	-0.157297	0	0	1	0.365427	0.652695	-13.2747	-5.7864	-1	-1	-1	-1	-1
SWY	200002	0	0	0.0073816	1.64e-10	0.093853	-0.331927	0	1	0	0.580433	0.661264	14.8605	2.68969	-1	-1	-1	-1	-1
JNJ	200002	0	1	0.0073816	4.56e-11	0.067015	0.21562	0	1	0	0.687351	0.663194	-22.1506	3.76883	1	1	1	1	1
AMGN	200002	0	1	0.0073816	4.86e-11	0.196358	-0.215093	0	1	0	0.533496	0.668194	-12.2568	8.70572	1	1	1	1	1
DELL	200002	0	1	0.0073816	1.86e-11	0.263858	-0.133554	1	0	1	0.291778	0.67075	41.5943	-18.4843	1	1	1	1	1
T	200002	0	0	0.0073816	3.96e-11	0.0621263	-0.124492	0	0	0	0.544077	0.678481	10.8439	-16.0289	1	1	1	1	1
MRK	200002	0	1	0.0073816	4.51e-11	0.0569549	0.044723	0	0	1	0.396857	0.688325	-15.8521	-13.8355	-1	-1	-1	-1	-1
MSFT	200002	0	0	0.0073816	7.03e-12	0.130961	0.0422451	0	0	1	0.510714	0.704895	16.2812	-21.4189	1	1	1	1	1
MDT	200002	0	1	0.0073816	1.08e-10	0.0716346	-0.249514	1	1	0	0.513926	0.709677	1.36086	11.6329	-1	-1	-1	-1	-1
HON	200002	0	1	0.0073816	2.17e-10	0.0745754	-0.231285	0	0	0	0.52168	0.712987	2.03175	11.1855	-1	-1	-1	-1	-1
C	200002	0	2	0.0073816	2.71e-11	0.0740192	0.1091	0	1	0	0.691987	0.723764	-2.55446	7.30789	-1	1	1	1	1
IBM	200002	0	1	0.0073816	2.74e-11	0.0740729	-0.237511	0	1	0	0.491186	0.73236	2.29769	2.51975	-1	-1	-1	-1	-1
BK	200002	0	2	0.0073816	4.07e-10	0.05342	-0.0817367	0	0	1	0.519531	0.736842	-1.11232	-2.05025	-1	-1	-1	-1	-1
KMB	200002	0	1	0.0073816	1.8e-10	0.0659975	0.106191	0	0	1	0.485849	0.739078	0.575481	-19.7022	1	1	1	1	1
XOM	200002	0	1	0.0073816	4.61e-11	0.0319285	-0.117257	0	0	0	0.698956	0.751867	1.10795	-23.1052	1	1	1	1	1
PG	200002	0	1	0.0073816	7.24e-11	0.0450658	-0.345728	0	1	0	0.57765	0.753912	-49.3846	6.53067	1	1	1	1	1
DIS	200002	0	0	0.0073816	8.67e-11	0.0687264	-0.415619	0	1	0	0.268941	0.757463	19.5999	-19.2366	1	1	1	1	1
WFC	200002	0	2	0.0073816	1.4e-10	0.0599176	-0.081151	0	1	0	0.524281	0.767486	0.925606	3.17985	-1	-1	-1	-1	-1
DUK	200002	0	0	0.0073816	2.77e-10	0.0567193	-0.00706595	0	0	0	0.732767	0.78866	-4.23265	-8.32289	-1	-1	-1	-1	-1
MTC	200002	0	1	0.0073816	1.8e-10	0.10305	-0.0149275	1	1	0	0.25285	0.805153	30.8479	22.5179	-1	-1	-1	-1	-1
TYC	200002	0	1	0.0073816	8e-11	0.0950773	-0.368484	0	0	1	0.366828	0.828383	23.8977	-22.8865	1	1	1	1	1
BA	200002	0	1	0.0073816	1.85e-10	0.0799559	-0.160081	0	0	0	0.344807	0.837563	-7.21708	-13.9257	-1	-1	-1	-1	-1
AIG	200002	0	2	0.0073816	4.95e-11	0.0545281	0.362777	1	0	1	0.586407	0.848057	9.90279	-12.9572	1	1	1	1	1
PEP	200002	0	1	0.0073816	1.05e-10	0.0577844	-0.116136	1	0	1	0.505906	0.867704	-3.21331	-0.944326	-1	-1	-1	-1	-1
CL	200002	0	1	0.0073816	2.16e-10	0.0720645	0.334654	1	1	0	0.470158	0.876647	-20.3768	33.7502	1	1	1	1	1
AUD	200002	0	0	0.0073816	3.5e-10	0.056827	-0.0376052	0	1	0	0.543258	0.880918	-2.60312	2.00586	-1	-1	-1	1	1
BLS	200002	0	0	0.0073816	1.34e-10	0.0410955	0.179721	0	1	0	0.4649	0.893683	3.61421	-4.15615	-1	-1	1	1	1
WAG	200002	0	0	0.0073816	3.75e-10	0.0377783	-0.140238	0	0	0	0.413	0.898305	-8.44338	-6.55251	-1	-1	-1	-1	-1
BEL	200002	0	0	0.0073816	1.09e-10	0.0442948	-0.106574	0	0	1	0.478606	0.90166	15.0578	-27.479	1	1	1	1	1
AHP	200002	0	1	0.0073816	1.55e-10	0.0584696	-0.233011	0	0	0	0.401384	0.902299	16.4313	0.380601	-1	-1	-1	-1	-1
WM	200002	0	2	0.0073816	3.13e-10	0.102213	-0.300649	0	0	0	0.308497	0.90678	2.98612	7.28671	-1	-1	-1	-1	-1
LLY	200002	0	1	0.0073816	9.36e-11	0.0521034	-0.137633	0	0	0	0.491219	0.942166	-3.43704	-6.98102	-1	-1	-1	-1	-1
KO	200002	0	1	0.0073816	7.2e-11	0.0384485	-0.153598	0	1	0	0.568713	0.946015	-24.9553	8.86745	1	1	1	1	1
G	200002	0	1	0.0073816	1.36e-10	0.0617015	-0.114161	0	1	0	0.296998	0.962766	-3.29323	4.34628	-1	-1	1	1	1
TX	200002	0	1	0.0073816	1.77e-10	0.0861478	0.0147511	0	0	0	0.408724	0.981555	7.03263	-1.78571	-1	1	1	1	1
ABT	200002	0	1	0.0073816	1.56e-10	0.0534121	-0.340687	0	0	0	0.438174	0.986742	-0.914906	18.4591	1	1	1	1	1
EMR	200002	0	1	0.0073816	2.07e-10	0.0801747	0.498439	1	0	1	0.460227	0.987654	4.36932	-10.8893	1	1	1	1	1
KRB	200002	0	2	0.0073816	4.67e-10	0.0602214	0.145304	0	0	1	0.508333	0.991803	-4.31834	-3.04448	-1	-1	-1	-1	-1
SBC	200002	0	0	0.0073816	5.12e-11	0.0524515	-0.0174429	0	0	1	0.48955	1	5.65106	-13.4396	1	1	1	1	1
DD	200002	0	1	0.0073816	1.28e-10	0.0643258	0.0817536	0	0	1	0.460661	1.01361	-6.4534	-4.3024	-1	-1	-1	-1	-1
UN	200002	0	1	0.0073816	6.55e-10	0.0296011	-0.0395711	1	0	0	0.208716	1.01648	-5.42807	20.4987	1	1	1	1	1
BMY	200002	0	1	0.0073816	6.11e-11	0.0425497	-0.276208	0	0	1	0.427837	1.03057	-9.6782	-8.20987	-1	-1	-1	-1	-1
MO	200002	0	1	0.0073816	6.2e-11	0.130818	0.490367	0	0	1	0.149261	1.03406	10.8429	-10.0894	1	1	1	1	1
UTX	200002	0	1	0.0073816	1.71e-10	0.0977969	0.175303	0	0	0	0.351596	1.03926	13.0871	7.33951	-1	-1	-1	-1	-1
MCD	200002	0	0	0.0073816	8.74e-11	0.0858904	0.0638548	0	0	1	0.372059	1.05138	4.71488	-7.53159	1	1	1	1	1
BAC	200002	0	2	0.0073816	6.53e-11	0.0742229	-0.16434	0	0	0	0.425434	1.05299	-2.71618	10.4321	1	1	1	1	1
ONE	200002	0	2	0.0073816	1.29e-10	0.0884378	-0.0270342	0	0	0	0.409091	1.10145	14.5177	4.45186	-1	-1	-1	-1	-1
FBF	200002	0	2	0.0073816	2.6e-10	0.0671944	-0.0315376	0	0	1	0.315485	1.1422	18.7299	4.72646	-1	-1	-1	-1	-1
ALL	200002	0	2	0.0073816	2.95e-10	0.0866966	0.27227	1	0	0	0.204545	1.17778	4.72926	2.29563	-1	-1	-1	-1	-1
SGP	200002	0	1	0.0073816	1.03e-10	0.0959327	0.275633	1	1	0	0.327869	1.21071	-10.3332	0.786915	1	1	1	1	1
PFE	200003	0	1	0.00839784	5.04e-11	0.0744213	0.472818	0	0	0	0.263514	0.0092	41.5447	12.3735	-1	-1	-1	-1	-1
AOL	200003	0	0	0.00839784	2.09e-11	0.227599	0.0205251	0	1	0	0.383713	0.0186	20.1104	2.0282	-1	-1	-1	-1	-1
BRK	200003	0	2	0.00839784	1.01e-09	0.0133482	0.0287356	1	1	0	0.730477	0.0174825	-1.44159	7.21647	-1	1	1	1	1
EMC	200003	0	1	0.00839784	3.71e-11	0.118221	0.155805	0	0	0	0.986301	0.122024	25.1614	13.6725	-1	-1	-1	-1	-1
GLW	200003	0	1	0.00839784	6.27e-11	0.256472	0.350794	0	1	0	1.03191	0.126933	20.9457	10.35	-1	-1	-1	-1	-1
SEBL	200003	0	0	0.00839784	9.64e-11	0.454851	0.233887	0	0	0	0.861199	0.140241	29.7174	-5.57245	1	1	1	1	1
VRTS	200003	0	0	0.00839784	7.47e-11	0.515399	2.45867	0	1	0	0.662034	0.14313	11.1742	-24.6735	1	1	1	1	1
STM	200003	0	1	0.00839784	3.62e-10	0.0486738	0.00216555	0	0	0	0.935937	0.158932	19.6327	1.88895	-1	-1	-1	-1	-1
JDSU	200003	0	1	0.00839784	2.55e-11	0.568549	0.927789	0	0	0	0.457326	0.159668	9.7224	-53.7831	1	1	1	1	1
QCOM	200003	0	1	0.00839784	1.6e-11	0.510716	0.0937189	0	0	1	0.41211	0.17162	-14.5225	-2.60994	-1	-1	-1	-1	-1
AXP	200003	0	2	0.00839784	4.76e-11	0.146627	0.148442	0	0	0	0.895865	0.233319	1.58567	-10.7579	1	1	1	1	1
AMAT	200003	0	1	0.00839784	4.58e-11	0.280038	0.366387	0	0	1	0.515203	0.253316	44.4036	-36.7546	1	1	1	1	1
NT	200003	0	1	0.00839784	2.96e-11	0.118147	0.160996	0	0	0	1.08934	0.254212	4.09269	13.2579	-1	-1	-1	-1	-1
ORCL	200003	0	0	0.00839784	1.48e-11	0.247025	0.162808	1	0	0	0.696598	0.255404	43.148	35.47	-1	-1	-1	-1	-1
TXN	200003	0	1	0.00839784	4.03e-11	0.156072	0.263055	0	1	0	0.96313	0.270313	25.3673	17.0084	-1	-1	-1	-1	-1
SUNW	200003	0	1	0.00839784	2.09e-11	0.221964	0.124415	0	1	0	0.70853	0.274137	12.8036	1.33136	-1	-1	-1	-1	-1
MOT	200003	0	1	0.00839784	2.87e-11	0.180876	0.528295	0	0	1	0.856933	0.293664	1.8567	-4.91288	-1	-1	1	1	1
CMCSK	200003	0	0	0.00839784	7.07e-11	0.238956	1.1048	0	0	1	0.611454	0.325648	0.329392	-6.90743	-1	-1	1	1	1
HWP	200003	0	1	0.00839784	5.37e-11	0.092839	0.173953	0	0	0	0.987918	0.329257	13.7815	8.02821	-1	-1	-1	-1	-1
TWX	200003	0	0	0.00839784	5.58e-11	0.10941	0.174211	0	1	0	0.945626	0.33375	-11.517	10.3841	1	1	1	1	1
GE	200003	0	1	0.00839784	1.9e-11	0.0568801	0.262174	0	1	0	1.00565	0.346988	4.67317	5.78065	-1	-1	-1	-1	-1
SCH	200003	0	2	0.00839784	1.46e-10	0.138359	0.448261	0	1	0	0.517654	0.354235	-10.7338	22.9799	1	1	1	1	1
WMT	200003	0	0	0.00839784	5.39e-11	0.0520302	0.00742628	0	1	0	0.612881	0.360619	5.77046	0.903789	-1	-1	-1	-1	-1
TGT	200003	0	0	0.00839784	2.03e-10	0.10535	0.263132	0	0	1	0.724848	0.404682	-1.38583	14.5218	1	1	1	1	1
MER	200003	0	2	0.00839784	8.36e-11	0.171166	-0.0461204	0	1	0	0.990566	0.404762	9.47016	-3.29621	1	1	1	1	1
INTC	200003	0	1	0.00839784	8.34e-12	0.171424	0.17384	0	0	0	0.813174	0.409758	11.424	34.3012	-1	-1	-1	-1	-1
CMB	200003	0	2	0.00839784	7.07e-11	0.134879	0.244316	0	0	0	0.629229	0.432975	-10.9257	-1.33108	-1	-1	-1	-1	-1
MMC	200003	0	2	0.00839784	3.38e-10	0.0938782	0.270355	0	1	0	0.837287	0.43796	-7.76658	32.0771	1	1	1	1	1
ENE	200003	0	0	0.00839784	1.44e-10	0.0834619	0.226904	0	1	0	0.878944	0.440735	-4.83815	10.9808	1	1	1	1	1
WCOM	200003	0	0	0.00839784	2.21e-11	0.210933	0.217146	0	0	1	0.511644	0.463448	4.42113	-18.568	1	1	1	1	1
CSCO	200003	0	1	0.00839784	9.18e-12	0.126078	0.304298	0	0	1	0.58487	0.493129	10.1482	-32.9695	1	1	1	1	1
CHV	200003	0	1	0.00839784	1.05e-10	0.0779841	0.191251	0	0	1	0.926692	0.50169	-10.7476	12.3506	1	1	1	1	1
VIA	200003	0	0	0.00839784	1.64e-10	0.085805	0.114317	0	0	1	0.596888	0.507109	18.6032	-6.68391	1	1	1	1	1
DELL	200003	0	1	0.00839784	1.41e-11	0.363047	0.382192	0	0	0	0.385612	0.507532	1.4385	41.5943	-1	-1	-1	-1	-1
MWD	200003	0	2	0.00839784	9.79e-11	0.0848954	0.508286	1	1	0	0.58056	0.519608	9.47454	2.26591	-1	-1	-1	-1	-1
Q	200003	0	0	0.00839784	9.97e-11	0.310718	0.494847	0	1	0	0.561814	0.520833	5.93133	3.18355	-1	-1	-1	-1	-1
GM	200003	0	1	0.00839784	6.91e-11	0.141446	0.0052668	0	0	0	0.922702	0.528302	18.6665	0.45168	-1	-1	-1	-1	-1
FNM	200003	0	2	0.00839784	1.21e-10	0.0946289	0.280572	0	0	0	0.456609	0.541436	5.37896	-9.66784	1	1	1	1	1
SWY	200003	0	0	0.00839784	4.04e-10	0.101455	0.0810033	0	1	0	0.681091	0.563536	-2.21445	14.8605	1	1	1	1	1
SLB	200003	0	0	0.00839784	9.85e-11	0.169314	0.410605	0	1	0	0.612	0.572712	8.43075	14.6735	-1	-1	-1	-1	-1
LU	200003	0	0	0.00839784	1.96e-11	0.143066	0.199915	0	0	1	0.478983	0.573469	19.5228	-1.43943	1	1	1	1	1
AA	200003	0	1	0.00839784	1.89e-10	0.135694	-0.0292294	0	0	0	0.793785	0.576512	4.45601	0.785631	-1	-1	-1	-1	-1
HD	200003	0	0	0.00839784	6.75e-11	0.0638468	0.173969	0	0	0	0.776524	0.577519	-9.74451	6.73779	1	1	1	1	1
F	200003	0	1	0.00839784	1.25e-10	0.0924508	0.482026	0	0	0	0.708775	0.585034	19.5743	-10.4029	1	1	1	1	1
BK	200003	0	2	0.00839784	4.08e-10	0.0765843	0.433625	0	0	1	0.649414	0.589474	4.41653	-1.11232	-1	-1	-1	1	1
T	200003	0	0	0.00839784	3.64e-11	0.0959091	0.543636	0	0	0	0.620523	0.594895	-13.2617	10.8439	1	1	1	1	1
BUD	200003	0	1	0.00839784	2.81e-10	0.0802669	-0.132051	0	0	1	0.788599	0.606426	15.6934	-11.261	1	1	1	1	1
MTC	200003	0	1	0.00839784	1.61e-10	0.151979	0.475844	0	1	0	0.335505	0.606796	-5.84174	30.8479	1	1	1	1	1
DIS	200003	0	0	0.00839784	7.47e-11	0.0881664	0.28286	0	1	0	0.331159	0.615152	6.14943	19.5999	-1	-1	-1	-1	-1
FRE	200003	0	2	0.00839784	2.43e-10	0.110751	0.775778	0	0	1	0.386761	0.61669	3.24596	-13.2747	1	1	1	1	1
MMM	200003	0	1	0.00839784	1.43e-10	0.109687	0.302851	0	0	1	0.866137	0.616796	-0.917401	-3.25565	-1	-1	-1	-1	-1
WFC	200003	0	2	0.00839784	1.32e-10	0.0783604	0.293157	0	1	0	0.646184	0.622699	1.1551	0.925606	-1	-1	-1	-1	-1
TYC	200003	0	1	0.00839784	4.92e-11	0.154119	0.652267	0	0	0	0.485472	0.625935	-14.8923	23.8977	1	1	1	1	1
C	200003	0	2	0.00839784	2.94e-11	0.0826911	0.112097	0	1	0	0.799666	0.626305	2.26182	-2.55446	-1	-1	-1	1	1
HON	200003	0	1	0.00839784	2.27e-10	0.0935947	0.257335	0	0	0	0.571138	0.651246	11.846	2.03175	-1	-1	-1	-1	-1
MDT	200003	0	1	0.00839784	1.25e-10	0.0786766	0.100618	0	1	0	0.545756	0.668287	5.69824	1.36086	-1	-1	-1	-1	-1
MSFT	200003	0	0	0.00839784	6.58e-12	0.19613	0.521416	0	0	0	0.607143	0.669412	-24.7507	16.2812	1	1	1	1	1
KMB	200003	0	1	0.00839784	2.62e-10	0.110705	0.651651	0	0	1	0.528892	0.67893	4.47082	0.575481	-1	-1	-1	-1	-1
JNJ	200003	0	1	0.00839784	5.71e-11	0.100653	0.5001	0	0	0	0.670644	0.679715	18.4376	-22.1506	1	1	1	1	1
AIG	200003	0	2	0.00839784	5.9e-11	0.0628927	0.153398	0	0	0	0.726067	0.684932	7.19058	9.90279	-1	-1	-1	-1	-1
MRK	200003	0	1	0.00839784	6.14e-11	0.0804278	0.399536	0	0	1	0.400483	0.686117	14.1402	-15.8521	1	1	1	1	1
IBM	200003	0	1	0.00839784	2.57e-11	0.108312	0.455063	0	1	0	0.564087	0.695975	-2.48545	2.29769	-1	-1	-1	1	1
BEL	200003	0	0	0.00839784	7.74e-11	0.058088	0.311397	0	0	0	0.5978	0.721881	-10.0391	15.0578	1	1	1	1	1
XOM	200003	0	1	0.00839784	4.86e-11	0.0401937	0.265526	0	0	0	0.723318	0.726544	-0.594578	1.10795	-1	-1	-1	-1	-1
DUK	200003	0	0	0.00839784	2.72e-10	0.0847651	0.49858	0	0	0	0.793201	0.728571	0.201252	-4.23265	-1	-1	-1	1	1
AHP	200003	0	1	0.00839784	1.98e-10	0.0805892	0.376434	0	1	0	0.495963	0.730233	7.08661	16.4313	-1	-1	-1	-1	-1
AMGN	200003	0	1	0.00839784	4.59e-11	0.349062	0.792909	0	1	0	0.480196	0.742363	-0.58708	-12.2568	-1	-1	-1	-1	-1
FBF	200003	0	2	0.00839784	2.13e-10	0.100026	0.467834	0	0	0	0.422576	0.746575	-7.24198	18.7299	1	1	1	1	1
ONE	200003	0	2	0.00839784	1.68e-10	0.142946	0.616994	0	1	0	0.545455	0.75	-11.6578	14.5177	1	1	1	1	1
WM	200003	0	2	0.00839784	2.98e-10	0.120621	0.141302	0	1	0	0.369499	0.757075	-2.78944	2.98612	-1	-1	-1	1	1
BLS	200003	0	0	0.00839784	1.12e-10	0.0443074	0.0778866	0	1	0	0.537249	0.773333	-6.13429	3.61421	-1	1	1	1	1
AUD	200003	0	0	0.00839784	2.05e-10	0.0792562	0.394691	0	0	0	0.601715	0.795337	11.5651	-2.60312	1	1	1	1	1
PEP	200003	0	1	0.00839784	1.61e-10	0.0739449	0.26896	0	0	1	0.549213	0.799283	12.8418	-3.21331	1	1	1	1	1
UTX	200003	0	1	0.00839784	2.11e-10	0.0960702	-0.0176555	0	1	0	0.436152	0.806133	12.1975	13.0871	-1	-1	-1	-1	-1
CL	200003	0	1	0.00839784	1.91e-10	0.1198	0.648928	0	1	0	0.507883	0.81153	6.4371	-20.3768	1	1	1	1	1
BA	200003	0	1	0.00839784	1.37e-10	0.118812	0.381312	0	0	0	0.352975	0.818182	8.96327	-7.21708	1	1	1	1	1
ALL	200003	0	2	0.00839784	3.53e-10	0.123728	0.427142	0	1	0	0.247403	0.826772	-2.5308	4.72926	-1	-1	1	1	1
MCD	200003	0	0	0.00839784	1.5e-10	0.0798201	-0.0735598	0	0	1	0.439706	0.846154	0.760912	4.71488	-1	-1	-1	-1	-1
EMR	200003	0	1	0.00839784	2.44e-10	0.103791	0.294567	0	0	0	0.536616	0.847059	-1.76443	4.36932	-1	-1	1	1	1
TX	200003	0	1	0.00839784	1.36e-10	0.106443	0.235731	0	0	0	0.463113	0.866279	-10.4401	7.03263	1	1	1	1	1
BAC	200003	0	2	0.00839784	6.07e-11	0.0883104	0.160292	0	0	0	0.484971	0.877235	-2.59847	-2.71618	-1	-1	-1	-1	-1
KRB	200003	0	2	0.00839784	5.36e-10	0.0671223	0.114592	0	0	1	0.566667	0.889706	14.978	-4.31834	1	1	1	1	1
LLY	200003	0	1	0.00839784	1.43e-10	0.0663574	0.27596	0	0	1	0.517562	0.894212	27.9064	-3.43704	1	1	1	1	1
WAG	200003	0	0	0.00839784	3.73e-10	0.0693354	0.835322	1	0	1	0.412	0.900485	24.3645	-8.44338	1	1	1	1	1
G	200003	0	1	0.00839784	1.77e-10	0.112395	0.791057	0	1	0	0.317536	0.900498	4.14638	-3.29323	-1	-1	1	1	1
SBC	200003	0	0	0.00839784	7.77e-11	0.0504576	-0.0413956	0	0	1	0.541801	0.903561	6.91478	5.65106	-1	-1	-1	-1	-1
ABT	200003	0	1	0.00839784	1.61e-10	0.0621472	0.171401	0	0	1	0.46722	0.9254	11.526	-0.914906	1	1	1	1	1
SGP	200003	0	1	0.00839784	1.82e-10	0.0907353	-0.0530737	0	0	0	0.347775	0.942761	7.20639	-10.3332	1	1	1	1	1
UN	200003	0	1	0.00839784	7.58e-10	0.0311458	0.052183	0	0	0	0.220757	0.945455	0.640625	-5.42807	-1	-1	1	1	1
DD	200003	0	1	0.00839784	1.66e-10	0.0762265	0.195619	0	0	1	0.482896	0.953955	-9.2736	-6.4534	-1	-1	-1	-1	-1
MO	200003	0	1	0.00839784	7.1e-11	0.142986	0.06867	0	0	1	0.156192	0.955621	4.49321	10.8429	-1	-1	-1	-1	-1
KO	200003	0	1	0.00839784	8.34e-11	0.0614236	0.599153	0	0	0	0.548977	0.980027	2.07975	-24.9553	1	1	1	1	1
BMY	200003	0	1	0.00839784	8.64e-11	0.106562	1.49521	0	0	1	0.433442	0.987069	-13.1122	-9.6782	-1	-1	-1	-1	-1
PG	200003	0	1	0.00839784	4.75e-11	0.220265	3.88762	0	1	0	0.371405	1.17257	14.2279	-49.3846	1	1	1	1	1
PFE	200004	0	1	0.00549564	3.8e-11	0.0690834	-0.0717254	1	1	0	0.303604	0.0122	30.3522	41.5447	-1	-1	-1	-1	-1
AOL	200004	0	0	0.00549564	3.22e-11	0.162083	-0.287858	1	1	0	0.341394	0.0184	15.2981	20.1104	-1	-1	-1	-1	-1
BRK	200004	0	2	0.00549564	5.43e-10	0.00820283	-0.385475	0	1	0	0.757295	0.0168634	-1.61696	-1.44159	-1	-1	-1	-1	-1
EMC	200004	0	1	0.00549564	4.85e-11	0.123182	0.0419644	1	0	0	1.08659	0.110761	-14.9573	25.1614	1	1	1	1	1
GLW	200004	0	1	0.00549564	9.52e-11	0.259823	0.0130664	1	1	0	1.01804	0.124684	3.91593	20.9457	-1	-1	-1	-1	-1
SEBL	200004	0	0	0.00549564	1.45e-10	0.503812	0.107641	1	1	0	0.885985	0.136317	2.16591	29.7174	-1	-1	-1	-1	-1
VRTS	200004	0	0	0.00549564	7.2e-11	0.434477	-0.157008	1	1	0	0.542088	0.1748	18.2771	11.1742	-1	-1	-1	-1	-1
STM	200004	0	1	0.00549564	4.68e-10	0.0541146	0.11178	1	1	0	0.948438	0.181878	-62.1334	19.6327	1	1	1	1	1
JDSU	200004	0	1	0.00549564	2.86e-11	0.846919	0.489615	1	1	0	0.393314	0.190476	-5.81025	9.7224	1	1	1	1	1
AXP	200004	0	2	0.00549564	7.62e-11	0.115209	-0.214273	1	0	0	0.899248	0.232441	-61.9685	1.58567	1	1	1	1	1
AMAT	200004	0	1	0.00549564	3.9e-11	0.413793	0.543738	0	0	0	0.556543	0.2345	-5.7125	44.4036	1	1	1	1	1
QCOM	200004	0	1	0.00549564	2.66e-11	0.505031	-0.0111309	1	0	1	0.299293	0.236311	-33.5032	-14.5225	-1	-1	-1	-1	-1
ORCL	200004	0	0	0.00549564	2.15e-11	0.232967	-0.0569078	0	0	0	0.71333	0.249414	4.55751	43.148	-1	-1	-1	-1	-1
TXN	200004	0	1	0.00549564	5.6e-11	0.14222	-0.0870153	1	1	0	0.980436	0.265541	-45.4458	25.3673	1	1	1	1	1
SUNW	200004	0	1	0.00549564	2.06e-11	0.318957	0.438982	1	1	0	0.69518	0.279402	-15.7897	12.8036	1	1	1	1	1
NT	200004	0	1	0.00549564	5.19e-11	0.125405	0.0614335	0	0	0	0.888008	0.286272	-42.1488	4.09269	1	1	1	1	1
HWP	200004	0	1	0.00549564	6.37e-11	0.0787861	-0.151368	0	0	0	1.00372	0.324074	-3.92742	13.7815	1	1	1	1	1
CMCSK	200004	0	0	0.00549564	1.41e-10	0.140553	-0.411804	0	0	1	0.564758	0.352574	-2.55512	0.329392	-1	-1	-1	-1	1
GE	200004	0	1	0.00549564	1.91e-11	0.0409024	-0.280902	1	1	0	1.01044	0.356121	-66.0713	4.67317	1	1	1	1	1
MOT	200004	0	1	0.00549564	5.59e-11	0.224358	0.245009	1	0	1	0.698459	0.360294	-11.2955	1.8567	1	1	1	1	1
WMT	200004	0	0	0.00549564	6.82e-11	0.0305812	-0.412204	0	1	0	0.600678	0.367946	5.07532	5.77046	-1	-1	-1	-1	-1
TWX	200004	0	0	0.00549564	9.76e-11	0.0647694	-0.408012	1	1	0	0.850473	0.371091	-11.9973	-11.517	-1	-1	-1	-1	-1
INTC	200004	0	1	0.00549564	9.57e-12	0.183942	0.0730234	1	1	0	0.781587	0.426318	1.27766	11.424	-1	-1	-1	-1	-1
MER	200004	0	2	0.00549564	7.92e-11	0.178116	0.0406008	1	1	0	0.961675	0.446352	3.15084	9.47016	-1	-1	-1	-1	-1
SCH	200004	0	2	0.00549564	2.06e-10	0.118404	-0.144228	0	1	0	0.405467	0.452247	-28.9353	-10.7338	-1	-1	-1	-1	-1
TGT	200004	0	0	0.00549564	2.04e-10	0.0672889	-0.337543	0	0	1	0.645455	0.45446	0.231776	-1.38583	-1	-1	-1	-1	-1
WCOM	200004	0	0	0.00549564	2.17e-11	0.183388	-0.13139	1	0	0	0.513056	0.462173	-15.4378	4.42113	1	1	1	1	1
GM	200004	0	1	0.00549564	4.8e-11	0.178868	0.264569	1	1	0	1.04318	0.46729	-23.4248	18.6665	1	1	1	1	1
ENE	200004	0	0	0.00549564	1.5e-10	0.0768577	-0.0675363	1	0	0	0.818048	0.480717	7.42387	-4.83815	1	1	1	1	1
MMC	200004	0	2	0.00549564	2.85e-10	0.0732229	-0.218306	1	0	0	0.748102	0.490171	14.6775	-7.76658	1	1	1	1	1
VIA	200004	0	0	0.00549564	2.53e-10	0.0619061	-0.278525	1	0	1	0.615276	0.491954	17.821	18.6032	-1	-1	-1	-1	-1
F	200004	0	1	0.00549564	7.93e-11	0.0857217	-0.0727862	1	0	0	0.844744	0.495434	-10.9744	19.5743	1	1	1	1	1
FNM	200004	0	2	0.00549564	1.12e-10	0.0628567	-0.335756	1	1	0	0.486882	0.507772	-1.00535	5.37896	-1	-1	1	1	1
BUD	200004	0	1	0.00549564	2.07e-10	0.0661167	-0.17629	1	0	0	0.893903	0.534987	8.68773	15.6934	-1	-1	-1	-1	-1
CHV	200004	0	1	0.00549564	1.34e-10	0.0480415	-0.385267	1	0	1	0.853383	0.544787	9.50241	-10.7476	1	1	1	1	1
DELL	200004	0	1	0.00549564	2.4e-11	0.206373	-0.431057	0	0	0	0.358356	0.546135	-9.67604	1.4385	1	1	1	1	1
MWD	200004	0	2	0.00549564	9.97e-11	0.0811824	-0.047992	0	1	0	0.537653	0.561075	1.29925	9.47454	-1	-1	-1	-1	-1
LU	200004	0	0	0.00549564	2.99e-11	0.0892496	-0.36815	1	0	0	0.486315	0.564824	-1.25568	19.5228	1	1	1	1	1
SLB	200004	0	0	0.00549564	1.21e-10	0.102977	-0.391798	1	1	0	0.6125	0.572245	1.36687	8.43075	-1	-1	-1	-1	-1
Q	200004	0	0	0.00549564	1.5e-10	0.0977005	-0.685566	1	1	0	0.509876	0.573888	2.36693	5.93133	-1	-1	-1	-1	-1
CSCO	200004	0	1	0.00549564	8.32e-12	0.187549	0.591852	0	0	0	0.524468	0.575163	-10.926	10.1482	1	1	1	1	1
SWY	200004	0	0	0.00549564	2.3e-10	0.111008	0.0636201	1	1	0	0.664158	0.577904	5.19984	-2.21445	-1	-1	1	1	1
JNJ	200004	0	1	0.00549564	6.38e-11	0.0613099	-0.39088	1	1	0	0.787589	0.578788	7.08211	18.4376	-1	-1	-1	-1	-1
CMB	200004	0	2	0.00549564	6.18e-11	0.121487	-0.0947536	1	0	0	0.520523	0.578856	10.7126	-10.9257	1	1	1	1	1
DIS	200004	0	0	0.00549564	1.04e-10	0.0530452	-0.398351	0	1	0	0.347717	0.585859	0.883884	6.14943	-1	-1	-1	-1	-1
FRE	200004	0	2	0.00549564	2.06e-10	0.0767187	-0.307287	1	0	0	0.402079	0.593197	-2.43462	3.24596	-1	-1	-1	1	1
BK	200004	0	2	0.00549564	3.73e-10	0.0599369	-0.216691	1	0	0	0.641602	0.596651	20.9028	4.41653	-1	-1	-1	-1	-1
HON	200004	0	1	0.00549564	1.89e-10	0.0576364	-0.384192	1	1	0	0.607046	0.612723	0.859099	11.846	-1	-1	-1	-1	-1
MRK	200004	0	1	0.00549564	5.15e-11	0.0520605	-0.352705	1	0	0	0.448026	0.616906	8.80253	14.1402	-1	-1	-1	-1	-1
AA	200004	0	1	0.00549564	1.69e-10	0.102679	-0.253489	1	0	0	0.733051	0.624277	-0.775126	4.45601	-1	-1	-1	1	1
MTC	200004	0	1	0.00549564	8.88e-11	0.160799	0.408919	1	1	0	0.325326	0.625782	2.80497	-5.84174	-1	1	1	1	1
C	200004	0	2	0.00549564	4.1e-11	0.063784	-0.228647	1	1	0	0.795492	0.629591	7.7704	2.26182	-1	-1	-1	-1	-1
MMM	200004	0	1	0.00549564	1.39e-10	0.0866619	-0.209914	1	0	1	0.847188	0.630592	1.64709	-0.917401	-1	-1	-1	-1	1
WFC	200004	0	2	0.00549564	1.08e-10	0.060727	-0.210229	1	1	0	0.65114	0.645358	13.3546	1.1551	-1	-1	-1	-1	-1
KMB	200004	0	1	0.00549564	2.24e-10	0.0637299	-0.424328	1	0	0	0.54658	0.656958	5.99358	4.47082	-1	-1	-1	-1	-1
HD	200004	0	0	0.00549564	8.71e-11	0.0466908	-0.266659	0	0	0	0.680211	0.659292	-9.74073	-9.74451	-1	-1	-1	-1	-1
MDT	200004	0	1	0.00549564	1.49e-10	0.0545539	-0.306606	0	1	0	0.551061	0.661853	2.44371	5.69824	-1	-1	-1	-1	-1
TYC	200004	0	1	0.00549564	8.07e-11	0.0723993	-0.530238	1	0	0	0.444915	0.682993	4.58199	-14.8923	1	1	1	1	1
AIG	200004	0	2	0.00549564	7.49e-11	0.0424877	-0.327817	1	1	0	0.72731	0.683761	7.71667	7.19058	-1	-1	-1	-1	-1
DUK	200004	0	0	0.00549564	3.29e-10	0.069568	-0.179284	1	0	0	0.868744	0.686957	-3.12869	0.201252	-1	-1	-1	-1	1
AHP	200004	0	1	0.00549564	9.19e-11	0.0716635	-0.111283	1	1	0	0.519031	0.697778	-4.37525	7.08661	1	1	1	1	1
AUD	200004	0	0	0.00549564	2.32e-10	0.0583985	-0.263169	1	0	0	0.671083	0.713124	2.73034	11.5651	-1	-1	-1	-1	-1
T	200004	0	0	0.00549564	5.55e-11	0.0691124	-0.279397	0	0	0	0.513774	0.718499	-23.2338	-13.2617	-1	-1	-1	-1	-1
LLY	200004	0	1	0.00549564	1.12e-10	0.065611	-0.0112469	1	0	0	0.637397	0.726094	-0.935527	27.9064	1	1	1	1	1
XOM	200004	0	1	0.00549564	4.62e-11	0.0288562	-0.282072	1	0	0	0.720998	0.728882	8.44613	-0.594578	-1	1	1	1	1
BLS	200004	0	0	0.00549564	1.16e-10	0.0358212	-0.192374	1	0	0	0.558023	0.744544	-7.33983	-6.13429	-1	-1	-1	-1	-1
BEL	200004	0	0	0.00549564	9.4e-11	0.0413992	-0.288278	1	0	0	0.579462	0.744726	-11.2238	-10.0391	-1	-1	-1	-1	-1
PEP	200004	0	1	0.00549564	1.22e-10	0.0475873	-0.356449	1	0	0	0.577756	0.759796	16.6686	12.8418	-1	-1	-1	-1	-1
FBF	200004	0	2	0.00549564	2.7e-10	0.0617182	-0.38298	1	0	0	0.411722	0.766257	8.5095	-7.24198	1	1	1	1	1
IBM	200004	0	1	0.00549564	2.37e-11	0.0929617	-0.141724	1	1	0	0.533015	0.775785	-1.01894	-2.48545	-1	-1	-1	-1	-1
BA	200004	0	1	0.00549564	1.6e-10	0.0904709	-0.239537	1	0	0	0.370478	0.779528	2.14765	8.96327	-1	-1	-1	-1	-1
CL	200004	0	1	0.00549564	2.11e-10	0.0768976	-0.358119	1	1	0	0.51464	0.800875	-3.91151	6.4371	1	1	1	1	1
WM	200004	0	2	0.00549564	4.23e-10	0.0842413	-0.301601	1	1	0	0.356427	0.801956	16.7514	-2.78944	1	1	1	1	1
AMGN	200004	0	1	0.00549564	6.6e-11	0.213344	-0.388809	1	0	0	0.438142	0.813616	17.158	-0.58708	1	1	1	1	1
UTX	200004	0	1	0.00549564	2.84e-10	0.0700413	-0.270936	1	1	0	0.429249	0.819095	3.84548	12.1975	-1	-1	-1	-1	-1
EMR	200004	0	1	0.00549564	2.54e-10	0.0613782	-0.408639	0	0	0	0.554293	0.820046	7.18516	-1.76443	-1	1	1	1	1
WAG	200004	0	0	0.00549564	3.07e-10	0.0455375	-0.342177	0	0	0	0.45	0.824444	7.01631	24.3645	-1	-1	-1	-1	-1
ALL	200004	0	2	0.00549564	4.4e-10	0.0717876	-0.440891	1	1	0	0.246753	0.828947	15.7086	-2.5308	1	1	1	1	1
MCD	200004	0	0	0.00549564	1.38e-10	0.0657603	-0.176143	1	0	0	0.447794	0.83087	-4.69224	0.760912	-1	-1	-1	1	1
ABT	200004	0	1	0.00549564	2e-10	0.0477349	-0.231906	1	0	0	0.510373	0.847154	8.00566	11.526	-1	-1	-1	-1	-1
ONE	200004	0	2	0.00549564	1.75e-10	0.0912015	-0.361985	1	1	0	0.482213	0.848361	13.851	-11.6578	1	1	1	1	1
KRB	200004	0	2	0.00549564	5.19e-10	0.0538312	-0.198014	1	0	0	0.590278	0.854118	12.6641	14.978	-1	-1	-1	-1	-1
SGP	200004	0	1	0.00549564	1.05e-10	0.0595975	-0.343172	1	1	0	0.377635	0.868217	17.1534	7.20639	-1	-1	-1	-1	-1
SBC	200004	0	0	0.00549564	8.38e-11	0.0384185	-0.238599	1	0	0	0.563505	0.868759	1.16187	6.91478	-1	-1	-1	-1	-1
G	200004	0	1	0.00549564	1.64e-10	0.0648965	-0.422602	1	1	0	0.311743	0.91723	-4.32484	4.14638	-1	1	1	1	1
MO	200004	0	1	0.00549564	8.27e-11	0.0991455	-0.306608	1	0	0	0.161738	0.922857	21.7404	4.49321	-1	-1	-1	-1	-1
BAC	200004	0	2	0.00549564	8.21e-11	0.0646679	-0.267721	1	0	0	0.453179	0.938776	17.8703	-2.59847	1	1	1	1	1
PG	200004	0	1	0.00549564	8.34e-11	0.0997373	-0.547193	1	1	0	0.392769	0.945607	13.2275	14.2279	-1	-1	-1	-1	-1
TX	200004	0	1	0.00549564	1.69e-10	0.0683083	-0.358263	1	0	0	0.423263	0.947837	17.7391	-10.4401	1	1	1	1	1
KO	200004	0	1	0.00549564	9.28e-11	0.0488332	-0.204976	1	1	0	0.552632	0.973545	16.0941	2.07975	-1	-1	-1	-1	-1
UN	200004	0	1	0.00549564	7.16e-10	0.0236985	-0.239111	0	0	0	0.209002	0.998628	18.7977	0.640625	-1	-1	-1	-1	-1
DD	200004	0	1	0.00549564	1.61e-10	0.0736007	-0.0344476	1	0	1	0.432725	1.06456	6.96483	-9.2736	1	1	1	1	1
BMY	200004	0	1	0.00549564	6.56e-11	0.113024	0.0606427	1	0	1	0.391873	1.09178	6.66518	-13.1122	1	1	1	1	1
DCX	200004	0	1	0.00549564	5.8e-10	0.0122854	-0.110926	1	0	0	0.555489	1.13681	6.38523	5.40665	-1	-1	-1	-1	-1
MSFT	200004	0	0	0.00549564	7.55e-12	0.218859	0.12023	1	0	1	0.398571	1.15681	-3.59328	-24.7507	-1	-1	-1	-1	-1
PFE	200005	0	1	0.026758	3.91e-11	0.0543404	-0.211163	0	1	0	0.321171	0.014	19.4843	30.3522	-1	-1	-1	-1	-1
AOL	200005	0	0	0.026758	4.54e-11	0.106056	-0.34119	0	1	0	0.302987	0.0172	2.75319	15.2981	-1	-1	-1	-1	-1
BRK	200005	0	2	0.026758	1.23e-09	0.0054437	-0.336364	1	0	0	0.748356	0.0170648	3.23113	-1.61696	-1	-1	-1	1	1
GLW	200005	0	1	0.026758	9.64e-11	0.175262	-0.295121	0	1	0	0.977215	0.127591	19.9088	3.91593	-1	-1	-1	-1	-1
EMC	200005	0	1	0.026758	5.13e-11	0.11325	-0.0631921	0	0	0	0.837911	0.132187	-49.8615	-14.9573	-1	-1	-1	-1	-1
SEBL	200005	0	0	0.026758	9.89e-11	0.656233	0.308633	0	1	0	0.843623	0.143162	9.51449	2.16591	-1	-1	-1	-1	-1
VRTS	200005	0	0	0.026758	9.55e-11	0.326439	-0.248663	0	1	0	0.588756	0.160944	-32.6859	18.2771	1	1	1	1	1
JDSU	200005	0	1	0.026758	3.3e-11	0.613997	-0.27219	0	0	0	0.333807	0.227273	4.73788	-5.81025	1	1	1	1	1
ORCL	200005	0	0	0.026758	2.2e-11	0.196172	-0.167089	0	1	0	0.641383	0.277391	-19.1785	4.55751	1	1	1	1	1
AMAT	200005	0	1	0.026758	3.3e-11	0.48528	0.172759	1	0	1	0.45644	0.285928	-25.2385	-5.7125	-1	-1	-1	-1	-1
SUNW	200005	0	1	0.026758	2.94e-11	0.258735	-0.188811	0	1	0	0.579395	0.335237	3.87235	-15.7897	1	1	1	1	1
WMT	200005	0	0	0.026758	6.9e-11	0.0324214	0.0601749	1	1	0	0.629153	0.351293	0.854604	5.07532	-1	-1	-1	-1	-1
HWP	200005	0	1	0.026758	6.55e-11	0.072064	-0.0853209	1	0	0	0.890278	0.364015	-14.9579	-3.92742	-1	-1	-1	-1	-1
CMCSK	200005	0	0	0.026758	1.08e-10	0.256715	0.826468	0	0	1	0.533921	0.372937	0.226698	-2.55512	-1	-1	-1	-1	1
QCOM	200005	0	1	0.026758	3.2e-11	0.642488	0.272173	0	0	1	0.183198	0.386064	-27.6541	-33.5032	-1	-1	-1	-1	-1
TWX	200005	0	0	0.026758	8.98e-11	0.057493	-0.112344	0	0	0	0.745272	0.423473	-6.09484	-11.9973	-1	-1	-1	-1	-1
VIA	200005	0	0	0.026758	1.44e-10	0.0479968	0.926704	0	0	0	0.701556	0.431452	1.59742	17.821	-1	-1	-1	-1	-1
INTC	200005	0	1	0.026758	1.04e-11	0.173685	-0.0557588	0	1	0	0.76849	0.433584	-2.38313	1.27766	-1	-1	-1	-1	1
MMC	200005	0	2	0.026758	3.59e-10	0.053943	-0.260212	0	0	0	0.835389	0.438955	2.52232	14.6775	-1	-1	-1	-1	-1
MOT	200005	0	1	0.026758	4.7e-11	0.220161	-0.0185409	0	0	1	0.550257	0.457333	-90.9753	-11.2955	-1	-1	-1	-1	-1
ENE	200005	0	0	0.026758	1.21e-10	0.0741373	-0.0255132	0	0	0	0.855466	0.459691	-20.329	7.42387	1	1	1	1	1
MER	200005	0	2	0.026758	7.45e-11	0.195715	0.105096	0	1	0	0.930425	0.476553	10.5561	3.15084	-1	-1	-1	-1	-1
TGT	200005	0	0	0.026758	1.45e-10	0.0942421	0.400259	1	0	0	0.607879	0.482552	-9.02985	0.231776	-1	1	1	1	1
BUD	200005	0	1	0.026758	1.68e-10	0.0637409	-0.0378407	0	1	0	0.981789	0.487097	-2.41414	8.68773	1	1	1	1	1
CHV	200005	0	1	0.026758	1.16e-10	0.047077	-0.0244175	0	0	0	0.926692	0.50169	-2.77961	9.50241	1	1	1	1	1
FNM	200005	0	2	0.026758	1.1e-10	0.0674234	0.0726527	0	0	0	0.485368	0.509356	-7.5572	-1.00535	-1	-1	-1	-1	-1
BK	200005	0	2	0.026758	3.13e-10	0.0534177	-0.108183	0	0	0	0.733398	0.521971	5.43955	20.9028	-1	-1	-1	-1	-1
JNJ	200005	0	1	0.026758	4.79e-11	0.0432143	-0.294665	0	1	0	0.854415	0.53352	20.5504	7.08211	-1	-1	-1	-1	-1
SWY	200005	0	0	0.026758	2.05e-10	0.0962689	-0.129619	0	1	0	0.694262	0.552846	-0.971657	5.19984	-1	-1	1	1	1
WCOM	200005	0	0	0.026758	3.06e-11	0.158523	-0.135586	0	0	0	0.424841	0.55814	23.6808	-15.4378	1	1	1	1	1
STM	200005	0	1	0.026758	1.08e-09	0.0263131	0.458745	0	0	0	0.300312	0.574402	-15.0504	-62.1334	-1	-1	-1	-1	-1
CMB	200005	0	2	0.026758	6.11e-11	0.125633	0.0373886	0	0	0	0.539017	0.577406	-40.1305	10.7126	1	1	1	1	1
F	200005	0	1	0.026758	9.2e-11	0.0610768	-0.28821	0	0	1	0.749277	0.581725	-5.00696	-10.9744	-1	-1	-1	-1	-1
Q	200005	0	0	0.026758	1.89e-10	0.0881221	-0.0963541	0	1	0	0.495245	0.590842	3.5138	2.36693	-1	-1	-1	-1	-1
NT	200005	0	1	0.026758	1.05e-10	0.0782687	0.248251	0	0	0	0.429138	0.592379	7.24808	-42.1488	1	1	1	1	1
SLB	200005	0	0	0.026758	1.01e-10	0.116471	0.135746	0	1	0	0.5885	0.595582	-6.07393	1.36687	-1	-1	1	1	1
TXN	200005	0	1	0.026758	1.16e-10	0.0707137	-0.0055756	0	1	0	0.434913	0.598616	-34.8953	-45.4458	-1	-1	-1	-1	-1
MTC	200005	0	1	0.026758	1.04e-10	0.0696053	-0.350267	0	1	0	0.338355	0.601685	3.8611	2.80497	-1	-1	-1	-1	-1
MWD	200005	0	2	0.026758	1.15e-10	0.0720747	-0.112188	0	1	0	0.500876	0.602273	12.4073	1.29925	-1	-1	-1	-1	-1
C	200005	0	2	0.026758	4.1e-11	0.0535716	-0.155531	0	1	0	0.830551	0.603015	0.622354	7.7704	-1	-1	-1	-1	-1
DIS	200005	0	0	0.026758	6.93e-11	0.0523884	-0.0086266	1	1	0	0.336678	0.605067	-5.76902	0.883884	-1	-1	1	1	1
FRE	200005	0	2	0.026758	1.51e-10	0.0833447	0.0863674	0	0	1	0.389497	0.61236	-4.51379	-2.43462	-1	-1	-1	-1	-1
LU	200005	0	0	0.026758	4.37e-11	0.0636244	-0.287118	0	0	0	0.447703	0.613537	-3.53161	-1.25568	-1	-1	-1	-1	-1
GM	200005	0	1	0.026758	3.16e-11	0.427923	1.39778	0	0	0	0.754339	0.619469	-18.4091	-23.4248	-1	-1	-1	-1	-1
WFC	200005	0	2	0.026758	9.78e-11	0.0472505	-0.24247	0	1	0	0.716551	0.625173	-4.43261	13.3546	1	1	1	1	1
HON	200005	0	1	0.026758	1.52e-10	0.0457186	-0.205212	0	1	0	0.592818	0.627429	-36.0133	0.859099	1	1	1	1	1
KMB	200005	0	1	0.026758	1.83e-10	0.0499812	-0.221209	0	1	0	0.570755	0.629132	-0.641122	5.99358	-1	-1	1	1	1
MRK	200005	0	1	0.026758	4.46e-11	0.0412449	-0.213617	0	0	0	0.481064	0.629816	8.9321	8.80253	-1	-1	-1	-1	-1
DELL	200005	0	1	0.026758	3.03e-11	0.192666	-0.066419	1	0	0	0.308311	0.634783	10.147	-9.67604	1	1	1	1	1
MMM	200005	0	1	0.026758	1.34e-10	0.0653106	-0.246375	0	0	1	0.838631	0.637026	-4.99331	1.64709	-1	-1	1	1	1
AXP	200005	0	2	0.026758	2.95e-10	0.0464545	0.216675	0	0	1	0.324812	0.652778	-3.3677	-61.9685	-1	-1	-1	-1	-1
MDT	200005	0	1	0.026758	1.45e-10	0.0546379	0.00154068	1	1	0	0.547745	0.66586	-4.76548	2.44371	-1	-1	1	1	1
AIG	200005	0	2	0.026758	5.17e-11	0.040081	-0.0561079	0	1	0	0.746374	0.666297	8.58049	7.71667	-1	-1	-1	-1	-1
TYC	200005	0	1	0.026758	8.68e-11	0.0794619	0.0975505	0	0	0	0.455811	0.666667	3.82686	4.58199	-1	-1	-1	-1	-1
XOM	200005	0	1	0.026758	3.19e-11	0.0277697	-0.0373106	0	0	0	0.773202	0.67967	-4.99945	8.44613	1	1	1	1	1
PEP	200005	0	1	0.026758	1e-10	0.0587739	0.232939	0	0	0	0.643701	0.681957	10.1415	16.6686	-1	-1	-1	-1	-1
AA	200005	0	1	0.026758	1.36e-10	0.100285	0.157554	0	0	0	0.660311	0.693048	-60.184	-0.775126	-1	-1	-1	-1	-1
DUK	200005	0	0	0.026758	2.15e-10	0.0780668	0.124528	0	0	1	0.880076	0.697425	5.35947	-3.12869	-1	1	1	1	1
AUD	200005	0	0	0.026758	2.62e-10	0.0483355	-0.17633	0	1	0	0.685892	0.697727	2.31577	2.73034	-1	-1	-1	-1	-1
SCH	200005	0	2	0.026758	2.92e-10	0.0638361	-0.186948	0	0	0	0.260393	0.70421	14.829	-28.9353	1	1	1	1	1
AMGN	200005	0	1	0.026758	7.58e-11	0.146434	-0.313625	0	0	0	0.4978	0.71611	4.13601	17.158	-1	-1	-1	-1	-1
FBF	200005	0	2	0.026758	2.65e-10	0.0522473	-0.154953	0	1	0	0.437771	0.720661	1.12455	8.5095	-1	-1	-1	-1	-1
AHP	200005	0	1	0.026758	1.02e-10	0.0519466	-0.275078	0	1	0	0.497116	0.728538	15.7167	-4.37525	1	1	1	1	1
SGP	200005	0	1	0.026758	8e-11	0.0720995	0.204273	0	1	0	0.449649	0.729167	17.7412	17.1534	-1	-1	-1	-1	-1
LLY	200005	0	1	0.026758	6.2e-11	0.0551892	-0.130521	0	0	1	0.629132	0.735632	36.1934	-0.935527	1	1	1	1	1
ALL	200005	0	2	0.026758	3.35e-10	0.0853436	0.140604	0	1	0	0.275325	0.742925	-3.82279	15.7086	1	1	1	1	1
EMR	200005	0	1	0.026758	1.76e-10	0.0610701	-0.015069	1	0	0	0.59596	0.762712	10.4594	7.18516	-1	-1	-1	-1	-1
HD	200005	0	0	0.026758	6.01e-11	0.0627428	0.343795	1	0	0	0.58766	0.763124	-0.60071	-9.74073	-1	-1	-1	-1	-1
CSCO	200005	0	1	0.026758	1.16e-11	0.189433	0.013339	1	0	1	0.430733	0.768386	-9.78588	-10.926	-1	-1	-1	-1	-1
WM	200005	0	2	0.026758	2.61e-10	0.0948191	0.104262	0	1	0	0.400871	0.769565	10.9937	16.7514	-1	-1	-1	-1	-1
MO	200005	0	1	0.026758	9.16e-11	0.111739	0.113991	0	1	0	0.193161	0.772727	6.59635	21.7404	-1	-1	-1	-1	-1
BLS	200005	0	0	0.026758	1.68e-10	0.0249968	-0.301565	0	0	1	0.5351	0.776439	-0.699672	-7.33983	-1	-1	-1	-1	-1
ONE	200005	0	2	0.026758	1.45e-10	0.0602503	-0.339371	0	1	0	0.523715	0.781132	-10.8235	13.851	1	1	1	1	1
BA	200005	0	1	0.026758	1.48e-10	0.070808	-0.181644	0	0	0	0.364644	0.792	13.109	2.14765	-1	-1	-1	-1	-1
ABT	200005	0	1	0.026758	1.35e-10	0.0469242	-0.0158854	0	1	0	0.540249	0.800307	14.3596	8.00566	-1	-1	-1	-1	-1
IBM	200005	0	1	0.026758	2.89e-11	0.0696987	-0.258988	0	0	0	0.513295	0.805588	1.35967	-1.01894	-1	-1	-1	-1	1
TX	200005	0	1	0.026758	1.21e-10	0.0922381	0.347669	0	0	0	0.494884	0.810664	0.578383	17.7391	-1	-1	-1	-1	-1
KRB	200005	0	2	0.026758	5.7e-10	0.0419075	-0.221502	0	0	0	0.619444	0.813901	-1.53447	12.6641	1	1	1	1	1
WAG	200005	0	0	0.026758	3.5e-10	0.0390993	-0.141381	0	0	0	0.454	0.817181	11.6869	7.01631	-1	-1	-1	-1	-1
BAC	200005	0	2	0.026758	6.63e-11	0.0716057	0.102569	0	0	0	0.512717	0.829763	-17.568	17.8703	1	1	1	1	1
BEL	200005	0	0	0.026758	8.5e-11	0.0517221	0.245319	0	0	1	0.517115	0.834515	2.42747	-11.2238	1	1	1	1	1
UTX	200005	0	1	0.026758	2.36e-10	0.0667604	-0.0540319	0	1	0	0.41717	0.842813	-0.899745	3.84548	-1	-1	-1	1	1
PG	200005	0	1	0.026758	4.49e-11	0.0505169	-0.496511	0	1	0	0.437141	0.849624	-12.0234	13.2275	1	1	1	1	1
KO	200005	0	1	0.026758	8.89e-11	0.0462232	-0.0524376	0	1	0	0.624269	0.861827	14.5151	16.0941	-1	-1	-1	-1	-1
CL	200005	0	1	0.026758	2.24e-10	0.0527551	-0.315394	0	0	0	0.474099	0.869359	19.5776	-3.91151	1	1	1	1	1
SBC	200005	0	0	0.026758	1.02e-10	0.031307	-0.184547	0	1	0	0.561897	0.871245	2.14794	1.16187	-1	-1	-1	-1	-1
MCD	200005	0	0	0.026758	1.51e-10	0.0589225	-0.112996	0	0	0	0.421324	0.883072	-1.61237	-4.69224	-1	-1	-1	-1	-1
UN	200005	0	1	0.026758	6.65e-10	0.0288399	0.21695	1	1	0	0.233085	0.895449	-11.3581	18.7977	1	1	1	1	1
BMY	200005	0	1	0.026758	5.02e-11	0.050018	-0.55831	0	0	1	0.41149	0.952327	9.40874	6.66518	-1	-1	-1	-1	-1
T	200005	0	0	0.026758	3.2e-11	0.174036	1.47921	1	0	1	0.382231	0.965766	-12.3291	-23.2338	-1	-1	-1	-1	-1
DD	200005	0	1	0.026758	1.14e-10	0.0525206	-0.28991	0	0	1	0.446978	0.968112	-5.04118	6.96483	1	1	1	1	1
G	200005	0	1	0.026758	2.1e-10	0.0567874	-0.133906	0	0	0	0.281201	1.01685	7.54613	-4.32484	1	1	1	1	1
DCX	200005	0	1	0.026758	5.02e-10	0.0117178	-0.046205	0	1	0	0.520507	1.06721	-7.87349	6.38523	1	1	1	1	1
GE	200005	0	1	0.026758	7.49e-11	0.0251341	0.84487	0	1	0	0.335056	1.06999	-3.08823	-66.0713	-1	-1	-1	-1	-1
MSFT	200005	0	0	0.026758	9.81e-12	0.129467	-0.408447	0	0	1	0.3575	1.11489	22.292	-3.59328	1	1	1	1	1
PFE	200006	0	1	0.0474542	3.47e-11	0.0637442	0.173053	0	1	0	0.345946	0.0154	-9.46754	19.4843	1	1	1	1	1
AOL	200006	0	0	0.0474542	4.07e-11	0.108319	0.026462	0	1	0	0.299787	0.0168	9.96021	2.75319	-1	-1	-1	-1	-1
BRK	200006	0	2	0.0474542	6.93e-10	0.00484713	-0.109589	0	0	0	0.687057	0.0185874	-4.44075	3.23113	-1	-1	1	1	1
GLW	200006	0	1	0.0474542	4.01e-11	0.202823	0.157256	0	1	0	1.36646	0.0912459	-0.599878	19.9088	1	1	1	1	1
SEBL	200006	0	0	0.0474542	8.32e-11	0.376066	-0.409757	0	1	0	1.17936	0.102407	7.86846	9.51449	-1	-1	-1	-1	-1
JDSU	200006	0	1	0.0474542	1.73e-11	0.623712	0.0158225	0	0	0	0.454718	0.178311	15.0919	4.73788	-1	-1	-1	-1	-1
VRTS	200006	0	0	0.0474542	7.16e-11	0.277491	-0.142864	0	0	0	0.571147	0.196875	13.7047	-32.6859	1	1	1	1	1
EMC	200006	0	1	0.0474542	8.09e-11	0.0800357	0.413432	0	0	0	0.554255	0.199838	20.3995	-49.8615	1	1	1	1	1
ORCL	200006	0	0	0.0474542	1.69e-11	0.171856	-0.123954	1	1	0	0.750139	0.237175	15.2386	-19.1785	1	1	1	1	1
AMAT	200006	0	1	0.0474542	3.3e-11	0.278633	-0.42583	0	0	1	0.495388	0.263448	6.85559	-25.2385	1	1	1	1	1
SUNW	200006	0	1	0.0474542	2.78e-11	0.169674	-0.340759	0	1	0	0.687618	0.282474	35.8116	3.87235	-1	-1	-1	-1	-1
CMCSK	200006	0	0	0.0474542	1.27e-10	0.14883	-0.421025	0	0	0	0.570925	0.348765	-7.17565	0.226698	-1	-1	1	1	1
HWP	200006	0	1	0.0474542	7.29e-11	0.0953035	0.318517	0	0	0	0.925	0.35035	-14.1096	-14.9579	-1	-1	-1	-1	-1
WMT	200006	0	0	0.0474542	6.32e-11	0.0283241	-0.124248	0	1	0	0.625085	0.353579	8.33465	0.854604	-1	-1	-1	-1	-1
VIA	200006	0	0	0.0474542	9.83e-11	0.0503526	0.0490838	0	1	0	0.77157	0.392301	9.14683	1.59742	-1	-1	-1	-1	-1
INTC	200006	0	1	0.0474542	7.9e-12	0.129661	-0.253473	0	1	0	0.82396	0.404395	-31.4582	-2.38313	-1	-1	-1	-1	-1
MER	200006	0	2	0.0474542	6.82e-11	0.153507	-0.215662	0	1	0	1.08491	0.410326	14.4339	10.5561	-1	-1	-1	-1	-1
TWX	200006	0	0	0.0474542	9.02e-11	0.0719289	0.258987	0	0	1	0.718676	0.439145	-0.373325	-6.09484	-1	-1	-1	-1	-1
WCOM	200006	0	0	0.0474542	2.92e-11	0.199639	0.26217	0	0	0	0.517996	0.457766	-9.95172	23.6808	1	1	1	1	1
MMC	200006	0	2	0.0474542	2.91e-10	0.0542854	0.00634722	0	1	0	0.792694	0.462597	15.1391	2.52232	-1	-1	-1	-1	-1
JNJ	200006	0	1	0.0474542	6.19e-11	0.0536805	0.242196	0	1	0	0.972554	0.468712	-8.57455	20.5504	1	1	1	1	1
NT	200006	0	1	0.0474542	2.89e-11	0.0869443	0.143012	0	1	0	0.54113	0.46978	16.6851	7.24808	-1	-1	-1	-1	-1
Q	200006	0	0	0.0474542	8.86e-11	0.168483	0.911933	0	1	0	0.581565	0.503145	7.22892	3.5138	-1	-1	-1	-1	-1
BUD	200006	0	1	0.0474542	2.04e-10	0.0632865	-0.00712956	0	0	0	0.94616	0.505439	7.02577	-2.41414	-1	1	1	1	1
MWD	200006	0	2	0.0474542	9.23e-11	0.0595974	-0.173117	1	1	0	0.583187	0.517267	18.4272	12.4073	-1	-1	-1	-1	-1
ENE	200006	0	0	0.0474542	1.38e-10	0.0684753	-0.076373	0	0	0	0.757153	0.51938	8.03162	-20.329	1	1	1	1	1
TGT	200006	0	0	0.0474542	1.88e-10	0.14273	0.516621	0	0	0	0.562424	0.521552	-42.9142	-9.02985	-1	-1	-1	-1	-1
BK	200006	0	2	0.0474542	2.42e-10	0.0550056	0.0297258	0	1	0	0.726562	0.526882	-3.67696	5.43955	-1	1	1	1	1
STM	200006	0	1	0.0474542	4.87e-10	0.0349386	0.327799	0	0	0	0.320937	0.537488	2.17519	-15.0504	1	1	1	1	1
CHV	200006	0	1	0.0474542	7.38e-11	0.0543833	0.155199	0	0	0	0.850251	0.546794	-10.3919	-2.77961	-1	-1	-1	-1	-1
DELL	200006	0	1	0.0474542	1.76e-11	0.188988	-0.0198102	0	1	0	0.352547	0.555133	-2.28977	10.147	1	1	1	1	1
LLY	200006	0	1	0.0474542	6.09e-11	0.0943787	0.710094	0	0	0	0.825413	0.560701	6.97725	36.1934	-1	-1	-1	-1	-1
SWY	200006	0	0	0.0474542	2.95e-10	0.111262	0.155738	0	0	0	0.677328	0.566667	-0.539446	-0.971657	-1	-1	-1	-1	-1
QCOM	200006	0	1	0.0474542	2.39e-11	0.772956	0.209599	0	0	1	0.165603	0.576042	22.3429	-27.6541	1	1	1	1	1
FNM	200006	0	2	0.0474542	1.05e-10	0.0580098	-0.139619	0	0	1	0.421292	0.586826	-7.54376	-7.5572	-1	-1	-1	-1	-1
SLB	200006	0	0	0.0474542	9.34e-11	0.103294	-0.113129	0	1	0	0.597	0.587102	0.847977	-6.07393	-1	-1	1	1	1
LU	200006	0	0	0.0474542	3.34e-11	0.085389	0.342081	0	0	1	0.463343	0.592827	-10.5271	-3.53161	-1	-1	-1	-1	-1
SCH	200006	0	2	0.0474542	2.41e-10	0.0635843	0.0743435	0	0	0	0.306378	0.598513	21.118	14.829	-1	-1	-1	-1	-1
MTC	200006	0	1	0.0474542	1.03e-10	0.0677028	-0.0273339	0	1	0	0.336726	0.604595	4.89469	3.8611	-1	-1	-1	-1	-1
C	200006	0	2	0.0474542	3.68e-11	0.0518286	-0.032536	0	1	0	0.804674	0.622407	16.3787	0.622354	-1	-1	-1	-1	-1
PEP	200006	0	1	0.0474542	1.04e-10	0.0643106	0.0942023	0	1	0	0.699803	0.627286	2.74019	10.1415	-1	-1	-1	-1	-1
TXN	200006	0	1	0.0474542	6.19e-11	0.101207	0.431226	0	0	0	0.413469	0.629663	-4.97287	-34.8953	-1	-1	-1	-1	-1
AIG	200006	0	2	0.0474542	6.43e-11	0.0317563	-0.207696	0	1	0	0.779113	0.638298	-22.2356	8.58049	1	1	1	1	1
MRK	200006	0	1	0.0474542	5.33e-11	0.0421996	0.0231475	0	1	0	0.493956	0.641109	-7.41163	8.9321	1	1	1	1	1
AMGN	200006	0	1	0.0474542	6.03e-11	0.141244	-0.0340311	0	0	0	0.549633	0.648577	-2.41754	4.13601	-1	-1	1	1	1
DIS	200006	0	0	0.0474542	9.74e-11	0.0415257	-0.207349	0	1	0	0.311591	0.653784	-9.05659	-5.76902	-1	-1	-1	-1	-1
F	200006	0	1	0.0474542	1.25e-10	0.0629053	0.0299375	0	0	1	0.663452	0.656977	1.44063	-5.00696	-1	-1	1	1	1
MMM	200006	0	1	0.0474542	1.19e-10	0.0754528	0.155293	0	0	1	0.806846	0.662121	6.8163	-4.99331	1	1	1	1	1
TYC	200006	0	1	0.0474542	9.02e-11	0.0927123	0.143406	0	1	0	0.458838	0.662269	0.692717	3.82686	-1	-1	-1	-1	-1
KMB	200006	0	1	0.0474542	1.72e-10	0.0728623	0.457794	0	1	0	0.541274	0.663399	-3.87166	-0.641122	-1	-1	-1	-1	-1
AHP	200006	0	1	0.0474542	9.46e-11	0.0580732	0.11794	0	1	0	0.542099	0.668085	-4.44207	15.7167	1	1	1	1	1
FRE	200006	0	2	0.0474542	1.73e-10	0.0818065	-0.0184561	0	0	1	0.354486	0.67284	-6.08675	-4.51379	-1	-1	-1	-1	-1
AXP	200006	0	2	0.0474542	1.36e-10	0.0558913	0.203142	0	0	1	0.313534	0.676259	9.56313	-3.3677	1	1	1	1	1
MDT	200006	0	1	0.0474542	1.11e-10	0.0587119	0.0745623	0	1	0	0.528515	0.690088	4.03277	-4.76548	-1	1	1	1	1
SGP	200006	0	1	0.0474542	1.19e-10	0.0596524	-0.172638	0	1	0	0.473068	0.693069	-18.2995	17.7412	1	1	1	1	1
AUD	200006	0	0	0.0474542	2.14e-10	0.0559829	0.158215	0	1	0	0.667966	0.716453	-13.5236	2.31577	1	1	1	1	1
WAG	200006	0	0	0.0474542	3.84e-10	0.035988	-0.0795757	1	1	0	0.515	0.720388	8.18354	11.6869	-1	-1	-1	-1	-1
DUK	200006	0	0	0.0474542	2.09e-10	0.064961	-0.16788	0	0	0	0.851747	0.720621	0.894845	5.35947	-1	-1	-1	-1	-1
XOM	200006	0	1	0.0474542	2.85e-11	0.033441	0.204225	0	0	0	0.728538	0.721338	-3.4394	-4.99945	-1	-1	-1	-1	-1
WFC	200006	0	2	0.0474542	1.63e-10	0.0545411	0.162029	0	1	0	0.61447	0.729032	1.4212	-4.43261	-1	-1	-1	1	1
CSCO	200006	0	1	0.0474542	1.17e-11	0.111141	-0.407047	0	0	1	0.480851	0.729597	21.2592	-9.78588	1	1	1	1	1
ABT	200006	0	1	0.0474542	1.58e-10	0.0348666	-0.256959	0	1	0	0.591701	0.730715	-8.26733	14.3596	1	1	1	1	1
BA	200006	0	1	0.0474542	1.52e-10	0.0751496	0.0613155	0	1	0	0.390315	0.73991	11.8752	13.109	-1	-1	-1	-1	-1
EMR	200006	0	1	0.0474542	2.03e-10	0.0885652	0.450222	0	1	0	0.609848	0.745342	-6.52768	10.4594	1	1	1	1	1
HD	200006	0	0	0.0474542	8.62e-11	0.056298	-0.100879	0	0	1	0.601204	0.745932	5.16746	-0.60071	-1	-1	-1	1	1
GM	200006	0	1	0.0474542	7.09e-11	0.193218	-0.548474	0	0	0	0.62016	0.753498	-0.773829	-18.4091	-1	-1	-1	-1	-1
MO	200006	0	1	0.0474542	1.05e-10	0.0881654	-0.210967	0	1	0	0.196396	0.76	-10.2959	6.59635	1	1	1	1	1
CL	200006	0	1	0.0474542	2.08e-10	0.0578627	0.0968177	0	0	0	0.539414	0.764092	-3.20217	19.5776	1	1	1	1	1
WM	200006	0	2	0.0474542	3.98e-10	0.0876256	-0.0758653	0	1	0	0.402614	0.766234	8.37557	10.9937	-1	-1	-1	-1	-1
MSFT	200006	0	0	0.0474542	8.92e-12	0.141598	0.0937015	0	0	0	0.457143	0.782031	4.45198	22.292	-1	-1	-1	-1	-1
IBM	200006	0	1	0.0474542	3.34e-11	0.0760249	0.0907647	0	0	0	0.523753	0.789504	5.05454	1.35967	-1	-1	-1	-1	-1
KO	200006	0	1	0.0474542	7.44e-11	0.0431986	-0.0654333	0	1	0	0.671784	0.800871	3.86715	14.5151	-1	-1	-1	-1	-1
FBF	200006	0	2	0.0474542	3.26e-10	0.0699306	0.338455	0	1	0	0.393632	0.801471	-3.53636	1.12455	-1	-1	-1	1	1
KRB	200006	0	2	0.0474542	2.8e-10	0.0620484	0.480605	0	0	0	0.602778	0.836406	24.2092	-1.53447	1	1	1	1	1
BLS	200006	0	0	0.0474542	1.1e-10	0.0322522	0.290252	0	0	1	0.488539	0.85044	-17.0151	-0.699672	-1	-1	-1	-1	-1
UTX	200006	0	1	0.0474542	2.4e-10	0.0737016	0.103973	0	1	0	0.406385	0.86518	9.81436	-0.899745	1	1	1	1	1
BEL	200006	0	0	0.0474542	9.05e-11	0.0542322	0.0485299	0	0	0	0.496944	0.868389	-14.6245	2.42747	1	1	1	1	1
TX	200006	0	1	0.0474542	1.32e-10	0.0946973	0.0266619	0	1	0	0.458805	0.874413	-7.02497	0.578383	-1	-1	1	1	1
SBC	200006	0	0	0.0474542	8.95e-11	0.0361501	0.154696	0	1	0	0.55627	0.880058	0.296376	2.14794	-1	-1	-1	-1	-1
ALL	200006	0	2	0.0474542	3.51e-10	0.0822972	-0.0356952	0	0	0	0.231169	0.884831	14.2868	-3.82279	1	1	1	1	1
BMY	200006	0	1	0.0474542	7.57e-11	0.056416	0.127912	0	0	0	0.435311	0.900215	-18.8806	9.40874	1	1	1	1	1
CMB	200006	0	2	0.0474542	1.34e-10	0.100464	0.199502	0	0	1	0.332431	0.936228	7.40145	-40.1305	1	1	1	1	1
G	200006	0	1	0.0474542	1.67e-10	0.078525	0.38279	0	0	0	0.294365	0.955277	-13.5353	7.54613	1	1	1	1	1
MCD	200006	0	0	0.0474542	1.17e-10	0.0853797	0.449017	0	0	0	0.3875	0.960152	-7.87362	-1.61237	-1	-1	-1	-1	-1
ONE	200006	0	2	0.0474542	1.78e-10	0.0761807	0.269854	0	0	0	0.41996	0.974118	15.3829	-10.8235	1	1	1	1	1
PG	200006	0	1	0.0474542	4.53e-11	0.092696	0.83495	0	0	0	0.376335	0.9869	8.2877	-12.0234	1	1	1	1	1
GE	200006	0	1	0.0474542	2.63e-11	0.0263686	0.0491139	0	0	0	0.337043	0.994104	5.59678	-3.08823	-1	1	1	1	1
HON	200006	0	1	0.0474542	1.31e-10	0.186425	3.07765	0	1	0	0.365176	1.01855	1.12965	-36.0133	1	1	1	1	1
DCX	200006	0	1	0.0474542	6.38e-10	0.0100812	-0.139665	1	0	0	0.502413	1.03601	7.77558	-7.87349	1	1	1	1	1
UN	200006	0	1	0.0474542	4.58e-10	0.0298503	0.0350335	0	0	0	0.197248	1.05814	2.17332	-11.3581	1	1	1	1	1
T	200006	0	0	0.0474542	3.12e-11	0.109756	-0.24762	0	0	1	0.348485	1.05929	4.72994	-12.3291	1	1	1	1	1
BAC	200006	0	2	0.0474542	7.76e-11	0.0802561	0.120806	0	0	1	0.397688	1.06977	10.072	-17.568	1	1	1	1	1
DD	200006	0	1	0.0474542	8.57e-11	0.0604954	0.151841	0	0	1	0.399088	1.08429	-1.04275	-5.04118	-1	-1	-1	-1	-1
AA	200006	0	1	0.0474542	4.3e-10	0.0906113	0.807078	0	0	0	0.327684	1.39655	3.2623	-60.184	1	1	1	1	1
MOT	200006	0	1	0.0474542	6.32e-11	0.189878	1.58735	0	0	1	0.17058	1.47527	26.1985	-90.9753	1	1	1	1	1
PFE	200007	0	1	0.0584274	4.28e-11	0.0666837	0.0461138	1	1	0	0.310811	0.0128	-10.4706	-9.46754	-1	-1	-1	-1	-1
AOL	200007	0	0	0.0584274	3.49e-11	0.115425	0.0655972	1	1	0	0.303343	0.0174	-4.19379	9.96021	1	1	1	1	1
BRK	200007	0	2	0.0584274	8.05e-10	0.00738255	0.523077	0	0	1	0.703659	0.0181488	-5.45038	-4.44075	-1	-1	-1	-1	-1
GLW	200007	0	1	0.0584274	4.4e-11	0.208034	0.0452346	1	1	0	0.866836	0.105263	29.5026	-0.599878	1	1	1	1	1
SEBL	200007	0	0	0.0584274	5.1e-11	0.41446	0.102092	1	1	0	0.886511	0.115517	22.7037	7.86846	-1	-1	-1	-1	-1
EMC	200007	0	1	0.0584274	4.03e-11	0.0671311	-0.161236	1	0	0	0.613237	0.180617	9.23834	20.3995	-1	-1	-1	-1	-1
JDSU	200007	0	1	0.0584274	1.49e-11	1.60397	1.57165	1	1	0	0.44808	0.18836	-3.33593	15.0919	1	1	1	1	1
SUNW	200007	0	1	0.0584274	1.84e-11	0.195639	0.153029	1	1	0	0.797259	0.243628	15.045	35.8116	-1	-1	-1	-1	-1
VRTS	200007	0	0	0.0584274	6.12e-11	0.355115	0.279735	1	1	0	0.515161	0.250153	12.511	13.7047	-1	-1	-1	-1	-1
ORCL	200007	0	0	0.0584274	1.75e-11	0.13871	-0.190757	0	1	0	0.670943	0.26517	7.27136	15.2386	-1	-1	-1	-1	-1
AMAT	200007	0	1	0.0584274	3.18e-11	0.36068	0.300198	0	0	0	0.414759	0.314662	7.44882	6.85559	-1	-1	-1	-1	-1
MER	200007	0	2	0.0584274	8.05e-11	0.136531	-0.110587	1	1	0	1.12391	0.365087	0.646464	14.4339	-1	-1	-1	-1	-1
WMT	200007	0	0	0.0584274	5.52e-11	0.0238109	-0.159342	0	1	0	0.595932	0.370876	-20.7425	8.33465	1	1	1	1	1
MMC	200007	0	2	0.0584274	1.75e-10	0.0605356	0.115135	1	1	0	0.925996	0.396004	-14.9483	15.1391	1	1	1	1	1
HWP	200007	0	1	0.0584274	5.47e-11	0.0771758	-0.19021	0	0	1	0.808796	0.400687	2.32669	-14.1096	1	1	1	1	1
VIA	200007	0	0	0.0584274	1.15e-10	0.0406561	-0.192573	0	1	0	0.750354	0.403393	-6.47458	9.14683	1	1	1	1	1
CMCSK	200007	0	0	0.0584274	1.21e-10	0.137135	-0.0785841	0	0	0	0.479515	0.41525	1.77393	-7.17565	-1	1	1	1	1
NT	200007	0	1	0.0584274	3.71e-11	0.0752159	-0.111745	0	1	0	0.589693	0.431092	-3.43859	16.6851	1	1	1	1	1
TWX	200007	0	0	0.0584274	9.45e-11	0.060057	-0.165051	1	0	1	0.725177	0.435208	5.14865	-0.373325	-1	-1	-1	1	1
ENE	200007	0	0	0.0584274	1.07e-10	0.0592063	-0.135362	1	0	0	0.86427	0.455008	6.17369	8.03162	-1	-1	-1	-1	-1
BUD	200007	0	1	0.0584274	1.46e-10	0.0496363	-0.215689	1	1	0	1.01979	0.468944	-6.33723	7.02577	1	1	1	1	1
MWD	200007	0	2	0.0584274	8.98e-11	0.0488731	-0.179944	0	1	0	0.639229	0.471918	0.316053	18.4272	-1	-1	-1	-1	-1
JNJ	200007	0	1	0.0584274	4.67e-11	0.0480266	-0.105327	1	1	0	0.888425	0.513096	-6.75856	-8.57455	-1	-1	-1	-1	-1
BK	200007	0	2	0.0584274	2.22e-10	0.0470324	-0.144952	1	1	0	0.731445	0.523364	-4.51663	-3.67696	-1	-1	-1	-1	-1
C	200007	0	2	0.0584274	3.35e-11	0.041196	-0.205149	1	1	0	0.942404	0.531444	-26.9394	16.3787	1	1	1	1	1
Q	200007	0	0	0.0584274	5.76e-11	0.135569	0.771187	1	1	0	0.549378	0.532623	0.337926	7.22892	-1	-1	-1	-1	-1
WCOM	200007	0	0	0.0584274	3.57e-11	0.158157	-0.206827	1	0	0	0.441073	0.5376	-14.8101	-9.95172	-1	-1	-1	-1	-1
LLY	200007	0	1	0.0584274	6.84e-11	0.0582556	-0.382747	1	1	0	0.858471	0.53911	-33.858	6.97725	1	1	1	1	1
SCH	200007	0	2	0.0584274	2.62e-10	0.0531361	-0.16432	0	0	0	0.329157	0.557093	-8.71025	21.118	1	1	1	1	1
SWY	200007	0	0	0.0584274	1.79e-10	0.0777851	-0.300882	1	0	1	0.678269	0.565881	6.3715	-0.539446	-1	-1	1	1	1
MTC	200007	0	1	0.0584274	7.36e-11	0.0669214	-0.011541	0	1	0	0.356678	0.570776	4.32642	4.89469	-1	-1	-1	-1	-1
TYC	200007	0	1	0.0584274	5.69e-11	0.0970413	0.0466929	1	1	0	0.51816	0.586449	-1.77353	0.692717	-1	-1	-1	-1	1
CHV	200007	0	1	0.0584274	1.14e-10	0.0507319	-0.0671418	1	0	1	0.79198	0.591772	1.06826	-10.3919	1	1	1	1	1
SLB	200007	0	0	0.0584274	1.25e-10	0.0826004	-0.20034	1	1	0	0.5915	0.592561	10.2667	0.847977	-1	-1	-1	-1	-1
QCOM	200007	0	1	0.0584274	4.15e-11	0.426474	-0.448256	1	0	1	0.179231	0.592878	-24.6701	22.3429	1	1	1	1	1
STM	200007	0	1	0.0584274	3.7e-10	0.0385395	0.103064	1	0	0	0.284687	0.605928	0.689936	2.17519	-1	-1	-1	-1	-1
MMM	200007	0	1	0.0584274	1.3e-10	0.0608164	-0.19398	1	0	0	0.880807	0.606523	-0.98508	6.8163	-1	-1	1	1	1
F	200007	0	1	0.0584274	9.68e-11	0.0543581	-0.123255	1	0	0	0.718419	0.606711	-57.8531	1.44063	1	1	1	1	1
PEP	200007	0	1	0.0584274	1.11e-10	0.0539374	-0.160102	1	1	0	0.721457	0.608458	-16.7347	2.74019	1	1	1	1	1
FNM	200007	0	2	0.0584274	1.43e-10	0.0691907	0.192741	1	0	1	0.402624	0.614035	2.98848	-7.54376	1	1	1	1	1
DELL	200007	0	1	0.0584274	2.38e-11	0.15333	-0.185889	0	0	0	0.31412	0.623044	-6.61665	-2.28977	-1	-1	-1	-1	-1
BA	200007	0	1	0.0584274	7.2e-11	0.097723	0.300379	1	1	0	0.45741	0.631378	2.56147	11.8752	-1	-1	-1	-1	-1
DIS	200007	0	0	0.0584274	1.04e-10	0.040645	-0.0212083	0	0	0	0.310587	0.655897	-7.10892	-9.05659	-1	-1	-1	-1	-1
DUK	200007	0	0	0.0584274	2.83e-10	0.0519433	-0.200392	1	1	0	0.932011	0.658561	19.6739	0.894845	-1	-1	-1	-1	-1
KMB	200007	0	1	0.0584274	1.42e-10	0.0508438	-0.302193	1	0	0	0.541863	0.662677	-5.87986	-3.87166	-1	-1	-1	-1	-1
MDT	200007	0	1	0.0584274	1.78e-10	0.0383853	-0.345459	0	1	0	0.541777	0.673195	-3.93892	4.03277	-1	-1	1	1	1
AXP	200007	0	2	0.0584274	1.06e-10	0.0499187	-0.10686	1	0	0	0.340977	0.679162	-7.45812	9.56313	1	1	1	1	1
KRB	200007	0	2	0.0584274	2.65e-10	0.0586265	-0.0551486	1	1	0	0.741667	0.679775	-5.58676	24.2092	1	1	1	1	1
WFC	200007	0	2	0.0584274	1.41e-10	0.0344875	-0.354513	1	1	0	0.655104	0.683812	-5.72388	1.4212	-1	-1	1	1	1
WM	200007	0	2	0.0584274	4.37e-10	0.0604947	-0.309623	1	1	0	0.44793	0.688716	2.40832	8.37557	-1	-1	-1	-1	-1
FRE	200007	0	2	0.0584274	1.92e-10	0.0738807	-0.0968846	1	0	1	0.345186	0.690967	-0.372893	-6.08675	-1	-1	-1	-1	-1
MRK	200007	0	1	0.0584274	4.45e-11	0.0532666	0.262252	1	1	0	0.462127	0.695728	-7.86079	-7.41163	-1	-1	-1	-1	-1
AMGN	200007	0	1	0.0584274	4.51e-11	0.16242	0.149924	1	0	0	0.508068	0.701636	12.4233	-2.41754	1	1	1	1	1
XOM	200007	0	1	0.0584274	3.3e-11	0.0285663	-0.145769	1	0	1	0.742459	0.707812	-2.76423	-3.4394	-1	-1	-1	-1	-1
CSCO	200007	0	1	0.0584274	1.2e-11	0.104694	-0.0527868	0	0	0	0.495035	0.708692	4.56851	21.2592	-1	-1	-1	-1	-1
ALL	200007	0	2	0.0584274	3.49e-10	0.0630771	-0.233545	1	0	0	0.286364	0.714286	-1.2879	14.2868	1	1	1	1	1
HD	200007	0	0	0.0584274	7.08e-11	0.039979	-0.289868	0	0	1	0.623025	0.719807	-15.863	5.16746	1	1	1	1	1
EMR	200007	0	1	0.0584274	1.82e-10	0.0659146	-0.255751	0	0	0	0.616793	0.73695	3.30409	-6.52768	-1	1	1	1	1
TXN	200007	0	1	0.0584274	5.14e-11	0.128952	0.277325	1	0	1	0.353273	0.736954	6.67462	-4.97287	1	1	1	1	1
AHP	200007	0	1	0.0584274	1.02e-10	0.0462585	-0.203445	1	0	0	0.489619	0.739694	-0.784296	-4.44207	-1	-1	-1	-1	-1
WAG	200007	0	0	0.0584274	3.29e-10	0.0363005	0.0108159	0	1	0	0.499	0.743487	-1.30691	8.18354	-1	1	1	1	1
KO	200007	0	1	0.0584274	5.83e-11	0.0318103	-0.263085	1	1	0	0.717105	0.750255	-21.4141	3.86715	1	1	1	1	1
FBF	200007	0	2	0.0584274	3.65e-10	0.0400465	-0.42734	1	0	0	0.414616	0.760908	11.2272	-3.53636	1	1	1	1	1
GM	200007	0	1	0.0584274	1.06e-10	0.0706105	-0.634556	1	0	1	0.608144	0.768386	20.1484	-0.773829	1	1	1	1	1
IBM	200007	0	1	0.0584274	2.28e-11	0.0835336	0.0987655	1	0	0	0.537496	0.769316	9.17101	5.05454	-1	-1	-1	-1	-1
AUD	200007	0	0	0.0584274	2.47e-10	0.0357143	-0.362049	0	1	0	0.618083	0.774275	13.5507	-13.5236	1	1	1	1	1
ABT	200007	0	1	0.0584274	1.14e-10	0.0368472	0.0568053	1	1	0	0.552697	0.782282	1.61883	-8.26733	-1	1	1	1	1
MO	200007	0	1	0.0584274	1.12e-10	0.0658077	-0.253588	1	1	0	0.186691	0.799505	16.4275	-10.2959	1	1	1	1	1
LU	200007	0	0	0.0584274	3.39e-11	0.129628	0.518091	1	0	1	0.342131	0.802857	-10.0258	-10.5271	-1	-1	-1	-1	-1
INTC	200007	0	1	0.0584274	1.93e-11	0.0651892	0.00553411	1	0	0	0.411402	0.809925	10.4814	-31.4582	1	1	1	1	1
SGP	200007	0	1	0.0584274	1.04e-10	0.0575148	-0.0358347	1	1	0	0.404567	0.81042	-9.54635	-18.2995	-1	-1	-1	-1	-1
ONE	200007	0	2	0.0584274	1.84e-10	0.0662613	-0.130209	1	0	0	0.502964	0.81336	0.252124	15.3829	-1	-1	-1	-1	-1
CL	200007	0	1	0.0584274	1.22e-10	0.0721681	0.247231	1	0	0	0.501689	0.821549	-20.4674	-3.20217	-1	-1	-1	-1	-1
AIG	200007	0	2	0.0584274	7.56e-11	0.0215552	0.0181558	1	1	0	0.581434	0.85531	-10.4443	-22.2356	-1	-1	-1	-1	-1
CMB	200007	0	2	0.0584274	9.47e-11	0.0676638	-0.32649	1	0	0	0.358593	0.867925	4.06503	7.40145	-1	-1	-1	-1	-1
UTX	200007	0	1	0.0584274	2.09e-10	0.0574623	-0.224231	1	1	0	0.402934	0.872591	-4.45459	9.81436	1	1	1	1	1
MOT	200007	0	1	0.0584274	6.36e-11	0.14344	-0.244569	1	0	0	0.194057	0.879017	3.18132	26.1985	-1	-1	-1	-1	-1
SBC	200007	0	0	0.0584274	9.32e-11	0.0259339	-0.282603	1	1	0	0.547428	0.894273	-5.45054	0.296376	-1	-1	-1	1	1
MSFT	200007	0	0	0.0584274	7.6e-12	0.118753	-0.161338	1	0	0	0.398929	0.89615	-4.46799	4.45198	-1	1	1	1	1
BAC	200007	0	2	0.0584274	7.98e-11	0.0534658	-0.33381	1	0	0	0.43815	0.907652	4.97152	10.072	-1	-1	-1	-1	-1
BLS	200007	0	0	0.0584274	1.32e-10	0.0324357	0.00569183	1	0	1	0.456304	0.910518	-9.09827	-17.0151	-1	-1	-1	-1	-1
BEL	200007	0	0	0.0584274	8.22e-11	0.0831979	0.534105	0	0	1	0.459658	0.93883	-12.2159	-14.6245	-1	-1	-1	-1	-1
TX	200007	0	1	0.0584274	1.75e-10	0.0819845	-0.134247	1	0	0	0.425956	0.941846	4.65615	-7.02497	1	1	1	1	1
AA	200007	0	1	0.0584274	2.89e-10	0.0707792	-0.21709	1	0	0	0.341808	0.958678	1.41987	3.2623	-1	-1	-1	-1	-1
DD	200007	0	1	0.0584274	1.29e-10	0.0538147	-0.110433	1	0	1	0.413341	0.965517	-6.72722	-1.04275	-1	-1	-1	-1	-1
UN	200007	0	1	0.0584274	6.66e-10	0.0180433	-0.395541	0	1	0	0.202982	0.971751	0.788462	2.17332	-1	-1	-1	-1	-1
DCX	200007	0	1	0.0584274	7.61e-10	0.00811962	-0.19458	0	1	0	0.508444	0.988138	-10.0328	7.77558	1	1	1	1	1
HON	200007	0	1	0.0584274	1.09e-10	0.137984	-0.259841	1	1	0	0.368564	0.990809	9.50283	1.12965	-1	-1	-1	-1	-1
PG	200007	0	1	0.0584274	5.21e-11	0.0629063	-0.32137	0	1	0	0.37387	0.993407	11.3461	8.2877	-1	-1	-1	-1	-1
MCD	200007	0	0	0.0584274	1.21e-10	0.0641112	-0.249105	1	0	1	0.370588	1.00397	-10.4493	-7.87362	-1	-1	-1	-1	-1
T	200007	0	0	0.0584274	3.52e-11	0.097786	-0.109063	1	0	1	0.340909	1.02222	-3.76413	4.72994	-1	1	1	1	1
GE	200007	0	1	0.0584274	2.53e-11	0.024625	-0.0661239	1	0	0	0.327107	1.0243	4.76099	5.59678	-1	-1	-1	-1	-1
TGT	200007	0	0	0.0584274	3.5e-10	0.0591937	-0.170552	0	0	1	0.281212	1.0431	-28.7266	-42.9142	-1	-1	-1	-1	-1
BMY	200007	0	1	0.0584274	7.28e-11	0.0568262	0.00727227	1	0	0	0.370855	1.05668	3.43493	-18.8806	1	1	1	1	1
G	200007	0	1	0.0584274	1.98e-10	0.0612019	-0.220607	1	0	0	0.245919	1.14347	-1.70573	-13.5353	-1	-1	-1	-1	-1
PFE	200008	0	1	0.0718445	3.95e-11	0.0332926	-0.183367	0	0	0	0.311712	0.0132	19.8233	-10.4706	1	1	1	1	1
AOL	200008	0	0	0.0718445	2.52e-11	0.097741	-0.153205	0	1	0	0.33357	0.018	15.3856	-4.19379	1	1	1	1	1
BRK	200008	0	2	0.0718445	9.27e-10	0.00818452	0.111111	1	0	1	0.736862	0.017331	11.1917	-5.45038	1	1	1	1	1
GLW	200008	0	1	0.0718445	2.98e-11	0.189161	-0.0898648	0	1	0	1.21515	0.0750905	1.39882	29.5026	-1	-1	-1	-1	-1
SEBL	200008	0	0	0.0718445	5e-11	0.450907	0.101073	0	1	0	1.2094	0.0846761	-27.2766	22.7037	1	1	1	1	1
EMC	200008	0	1	0.0718445	3.05e-11	0.0664674	-0.00511639	0	0	0	0.705988	0.156888	7.78004	9.23834	-1	-1	-1	-1	-1
SUNW	200008	0	1	0.0718445	1.15e-11	0.185737	-0.0506152	0	1	0	0.95983	0.202363	3.41003	15.045	-1	-1	-1	-1	-1
JDSU	200008	0	1	0.0718445	1.06e-11	0.5405	-0.663024	0	0	0	0.472202	0.208862	-11.6792	-3.33593	-1	-1	-1	-1	-1
VRTS	200008	0	0	0.0718445	6.88e-11	0.265787	-0.251549	0	1	0	0.609286	0.211509	35.8497	12.511	-1	-1	-1	-1	-1
ORCL	200008	0	0	0.0718445	1.36e-11	0.132658	-0.0413456	0	1	0	0.811489	0.219244	5.83837	7.27136	-1	-1	-1	-1	-1
AMAT	200008	0	1	0.0718445	2.15e-11	0.441836	0.22501	1	0	0	0.471814	0.276611	-10.471	7.44882	1	1	1	1	1
MER	200008	0	2	0.0718445	5.82e-11	0.136845	0.0023043	0	1	0	1.12186	0.325431	-51.2584	0.646464	1	1	1	1	1
HWP	200008	0	1	0.0718445	4.99e-11	0.0793666	0.0283868	1	0	1	0.894444	0.362319	-16.4081	2.32669	1	1	1	1	1
CMCSK	200008	0	0	0.0718445	1.14e-10	0.132529	-0.0335889	0	0	0	0.52511	0.379195	22.0694	1.77393	-1	-1	-1	-1	-1
TWX	200008	0	0	0.0718445	6.95e-11	0.0489044	-0.180482	0	0	1	0.808511	0.390351	-7.1398	5.14865	1	1	1	1	1
NT	200008	0	1	0.0718445	2.49e-11	0.0650523	-0.135126	0	0	0	0.64668	0.393103	-17.2941	-3.43859	-1	-1	-1	-1	-1
ENE	200008	0	0	0.0718445	8.76e-11	0.0694497	0.184026	0	1	0	0.996332	0.394698	-0.666643	6.17369	-1	-1	1	1	1
VIA	200008	0	0	0.0718445	8.17e-11	0.0655114	0.595354	0	1	0	0.761669	0.3974	-3.06263	-6.47458	-1	-1	-1	-1	-1
MWD	200008	0	2	0.0718445	7.37e-11	0.0541544	0.10806	0	1	0	0.753503	0.400349	-2.47467	0.316053	-1	-1	-1	-1	1
MMC	200008	0	2	0.0718445	1.55e-10	0.0618554	0.0284576	0	1	0	0.901328	0.406842	13.1743	-14.9483	1	1	1	1	1
WMT	200008	0	0	0.0718445	4.91e-11	0.0429207	0.802566	1	1	0	0.514576	0.429513	13.763	-20.7425	1	1	1	1	1
BK	200008	0	2	0.0718445	1.8e-10	0.04975	0.0577816	0	0	0	0.819336	0.467223	13.0321	-4.51663	1	1	1	1	1
BUD	200008	0	1	0.0718445	1.68e-10	0.0582532	0.176652	0	0	0	0.979037	0.478985	-47.1312	-6.33723	-1	-1	-1	-1	-1
Q	200008	0	0	0.0718445	1.1e-10	0.0681409	-0.497369	0	1	0	0.604243	0.484262	9.5793	0.337926	-1	-1	-1	-1	-1
SLB	200008	0	0	0.0718445	7.42e-11	0.111191	0.346129	0	1	0	0.6825	0.513553	-1.30849	10.2667	1	1	1	1	1
SWY	200008	0	0	0.0718445	2.33e-10	0.0827156	0.0633862	0	0	0	0.742239	0.51711	-4.15435	6.3715	1	1	1	1	1
JNJ	200008	0	1	0.0718445	4.91e-11	0.0360107	-0.250495	0	0	0	0.877685	0.519375	4.72325	-6.75856	1	1	1	1	1
SCH	200008	0	2	0.0718445	1.81e-10	0.0554256	0.0430875	0	0	0	0.34795	0.527005	8.65937	-8.71025	1	1	1	1	1
MTC	200008	0	1	0.0718445	6.69e-11	0.0666689	-0.00377303	0	1	0	0.381515	0.533618	1.34	4.32642	-1	-1	-1	-1	-1
DUK	200008	0	0	0.0718445	1.34e-10	0.0872574	0.68262	0	1	0	1.13031	0.543024	7.31992	19.6739	-1	-1	-1	-1	-1
TYC	200008	0	1	0.0718445	6.35e-11	0.0563833	-0.420441	0	1	0	0.552058	0.550439	-14.4996	-1.77353	-1	-1	-1	-1	-1
CHV	200008	0	1	0.0718445	9.42e-11	0.0482486	-0.0479325	0	0	0	0.847118	0.553254	3.34324	1.06826	-1	-1	-1	-1	-1
STM	200008	0	1	0.0718445	3.07e-10	0.0352441	-0.0855057	0	0	0	0.308437	0.559271	-8.03465	0.689936	-1	1	1	1	1
FNM	200008	0	2	0.0718445	9.53e-11	0.079118	0.143478	0	0	1	0.433905	0.569767	34.0337	2.98848	-1	-1	-1	-1	-1
WCOM	200008	0	0	0.0718445	2.11e-11	0.185866	0.175198	0	0	1	0.412138	0.575342	-8.21478	-14.8101	-1	-1	-1	-1	-1
BA	200008	0	1	0.0718445	8.74e-11	0.110612	0.119563	0	1	0	0.500583	0.576923	15.125	2.56147	-1	-1	-1	-1	-1
MMM	200008	0	1	0.0718445	8.55e-11	0.0604836	-0.0101024	0	0	0	0.909535	0.587366	-3.51597	-0.98508	-1	-1	-1	-1	-1
AMGN	200008	0	1	0.0718445	4.92e-11	0.132097	-0.186694	0	1	0	0.593154	0.600989	-4.36929	12.4233	1	1	1	1	1
GM	200008	0	1	0.0718445	1.11e-10	0.114591	0.401581	0	0	1	0.771028	0.606061	-4.33963	20.1484	1	1	1	1	1
DELL	200008	0	1	0.0718445	2.08e-11	0.273513	0.798091	1	0	1	0.311886	0.627507	-20.3875	-6.61665	-1	-1	-1	-1	-1
WM	200008	0	2	0.0718445	1.64e-10	0.126853	1.06291	0	1	0	0.488017	0.632143	14.757	2.40832	-1	-1	-1	-1	-1
FBF	200008	0	2	0.0718445	2.44e-10	0.0510954	0.277647	0	1	0	0.494211	0.63836	-9.65549	11.2272	1	1	1	1	1
C	200008	0	2	0.0718445	4.68e-11	0.0348818	0.128498	0	1	0	0.779633	0.642398	-5.75025	-26.9394	-1	-1	-1	-1	-1
KRB	200008	0	2	0.0718445	2.08e-10	0.0791822	0.434848	0	0	0	0.784722	0.642478	12.6355	-5.58676	1	1	1	1	1
QCOM	200008	0	1	0.0718445	3.64e-11	0.277595	-0.349094	0	0	1	0.165258	0.643006	32.9906	-24.6701	1	1	1	1	1
AUD	200008	0	0	0.0718445	2.04e-10	0.0418877	0.172855	1	1	0	0.74357	0.643606	12.0968	13.5507	-1	-1	-1	-1	-1
TXN	200008	0	1	0.0718445	4.89e-11	0.126166	0.0284343	0	0	1	0.402935	0.646125	-16.2943	6.67462	1	1	1	1	1
FRE	200008	0	2	0.0718445	1.24e-10	0.0991562	0.342113	0	0	1	0.368709	0.646884	29.5776	-0.372893	1	1	1	1	1
KMB	200008	0	1	0.0718445	2.32e-10	0.055258	0.0780201	0	0	1	0.551887	0.650641	-3.58594	-5.87986	-1	-1	-1	-1	-1
DIS	200008	0	0	0.0718445	8.68e-11	0.0484953	0.19705	1	0	1	0.312594	0.651685	-2.89095	-7.10892	-1	-1	-1	-1	-1
PEP	200008	0	1	0.0718445	1.15e-10	0.0451023	-0.163803	0	1	0	0.67126	0.653959	12.0661	-16.7347	1	1	1	1	1
IBM	200008	0	1	0.0718445	2.3e-11	0.0678236	-0.193624	0	1	0	0.631013	0.655303	-9.00247	9.17101	1	1	1	1	1
MDT	200008	0	1	0.0718445	1.26e-10	0.0572893	0.49248	1	0	0	0.543767	0.670732	5.17737	-3.93892	-1	1	1	1	1
CSCO	200008	0	1	0.0718445	7.02e-12	0.133889	0.278859	1	0	0	0.519149	0.675774	-8.95142	4.56851	1	1	1	1	1
ALL	200008	0	2	0.0718445	3.13e-10	0.0609972	-0.0464839	0	0	0	0.301948	0.677419	15.058	-1.2879	1	1	1	1	1
EMR	200008	0	1	0.0718445	1.78e-10	0.0716022	0.0874184	1	1	0	0.668561	0.679887	-1.70639	3.30409	-1	-1	-1	1	1
MO	200008	0	1	0.0718445	9.21e-11	0.0796872	0.192574	0	1	0	0.219039	0.681435	-2.24273	16.4275	1	1	1	1	1
AXP	200008	0	2	0.0718445	7.92e-11	0.0507845	0.0142696	0	0	1	0.355639	0.682875	8.83604	-7.45812	1	1	1	1	1
WFC	200008	0	2	0.0718445	7.72e-11	0.0417103	0.20255	0	0	0	0.684836	0.683068	8.3476	-5.72388	1	1	1	1	1
XOM	200008	0	1	0.0718445	2.91e-11	0.0266469	-0.0664623	0	0	1	0.757541	0.693721	7.21851	-2.76423	-1	1	1	1	1
WAG	200008	0	0	0.0718445	2.83e-10	0.039891	0.098909	0	1	0	0.526	0.705323	21.5334	-1.30691	1	1	1	1	1
MRK	200008	0	1	0.0718445	4.02e-11	0.0342903	-0.355939	0	0	0	0.450443	0.713775	9.29361	-7.86079	1	1	1	1	1
INTC	200008	0	1	0.0718445	1.01e-11	0.104513	0.60323	0	0	0	0.461479	0.722037	-25.2798	10.4814	1	1	1	1	1
AHP	200008	0	1	0.0718445	1.28e-10	0.0525183	0.134854	0	0	1	0.5	0.724337	10.4135	-0.784296	1	1	1	1	1
ONE	200008	0	2	0.0718445	1.37e-10	0.0579909	-0.122275	0	1	0	0.557312	0.734043	11.5528	0.252124	-1	-1	-1	-1	-1
ABT	200008	0	1	0.0718445	1.29e-10	0.0490652	0.331586	0	1	0	0.580913	0.744286	10.3497	1.61883	-1	-1	-1	-1	-1
LLY	200008	0	1	0.0718445	5.09e-11	0.101357	0.740083	0	0	0	0.603306	0.767123	13.9227	-33.858	1	1	1	1	1
CMB	200008	0	2	0.0718445	4.97e-11	0.104332	0.624203	0	1	0	0.403248	0.771812	-11.9935	4.06503	1	1	1	1	1
HD	200008	0	0	0.0718445	6.84e-11	0.0626253	0.568057	1	0	1	0.578631	0.775033	13.6836	-15.863	1	1	1	1	1
BAC	200008	0	2	0.0718445	6.19e-11	0.0615667	0.141059	0	1	0	0.495376	0.8028	0.4916	4.97152	-1	-1	-1	-1	-1
MOT	200008	0	1	0.0718445	5.36e-11	0.109732	-0.224911	0	0	0	0.211665	0.805893	-12.3287	3.18132	1	1	1	1	1
UTX	200008	0	1	0.0718445	1.98e-10	0.0603139	0.0496242	0	0	0	0.430975	0.815816	24.7622	-4.45459	1	1	1	1	1
LU	200008	0	0	0.0718445	2.98e-11	0.11908	-0.0497682	0	0	1	0.326979	0.84006	-8.43958	-10.0258	-1	-1	-1	-1	-1
AIG	200008	0	2	0.0718445	5.3e-11	0.0251728	0.168715	0	0	0	0.590966	0.867461	18.5328	-10.4443	1	1	1	1	1
AA	200008	0	1	0.0718445	2.23e-10	0.063199	-0.107097	0	0	0	0.375706	0.87218	-18.8869	1.41987	1	1	1	1	1
SGP	200008	0	1	0.0718445	9.96e-11	0.0683769	0.188858	0	0	0	0.375878	0.872274	16.2229	-9.54635	1	1	1	1	1
HON	200008	0	1	0.0718445	1.09e-10	0.122114	-0.11501	0	1	0	0.418022	0.873582	-4.27811	9.50283	1	1	1	1	1
KO	200008	0	1	0.0718445	7.42e-11	0.034077	0.0712552	0	1	0	0.615497	0.874109	4.39531	-21.4141	1	1	1	1	1
GE	200008	0	1	0.0718445	2.2e-11	0.0255483	0.038349	0	0	0	0.373211	0.876464	8.89522	4.76099	-1	-1	-1	-1	-1
MSFT	200008	0	0	0.0718445	5.48e-12	0.117421	-0.0112117	0	0	0	0.398929	0.89615	2.77211	-4.46799	-1	-1	1	1	1
CL	200008	0	1	0.0718445	1.54e-10	0.0561844	-0.224546	0	0	1	0.458896	0.89816	2.5826	-20.4674	1	1	1	1	1
TX	200008	0	1	0.0718445	1.35e-10	0.081139	-0.0117281	0	1	0	0.443726	0.904126	4.78721	4.65615	-1	-1	-1	-1	-1
UN	200008	0	1	0.0718445	6.6e-10	0.0166417	-0.0776779	1	1	0	0.216743	0.910053	6.39463	0.788462	-1	-1	-1	-1	-1
SBC	200008	0	0	0.0718445	5.58e-11	0.0376903	0.45332	0	1	0	0.536977	0.911677	22.6838	-5.45054	1	1	1	1	1
PG	200008	0	1	0.0718445	5.54e-11	0.0570368	-0.0933057	1	1	0	0.406327	0.914055	13.2382	11.3461	-1	-1	-1	-1	-1
BMY	200008	0	1	0.0718445	7.8e-11	0.0529223	-0.0721352	0	1	0	0.396077	0.936321	9.47177	3.43493	-1	-1	-1	-1	-1
BLS	200008	0	0	0.0718445	1.2e-10	0.0378705	0.162942	0	0	1	0.42765	0.971524	2.94798	-9.09827	1	1	1	1	1
G	200008	0	1	0.0718445	1.42e-10	0.0773636	0.274865	0	0	1	0.252765	0.972917	10.6834	-1.70573	1	1	1	1	1
DD	200008	0	1	0.0718445	1.21e-10	0.0510007	-0.0565748	0	0	1	0.40935	0.97493	-7.4079	-6.72722	-1	-1	-1	-1	-1
T	200008	0	0	0.0718445	2.51e-11	0.102128	0.0454184	0	0	1	0.347107	0.982143	2.48271	-3.76413	-1	-1	1	1	1
DCX	200008	0	1	0.0718445	4.83e-10	0.00821793	0.0239501	0	0	0	0.502413	1	-4.29279	-10.0328	-1	-1	-1	-1	-1
BEL	200008	0	0	0.0718445	6.24e-11	0.0768117	0.624821	1	0	1	0.42665	1.01146	10.8904	-12.2159	1	1	1	1	1
LMG	200008	0	0	0.0718445	2.41e-10	0.0552454	0.501236	1	0	1	0.321731	1.04094	-9.20679	-9.8009	-1	-1	-1	-1	-1
MCD	200008	0	0	0.0718445	1.01e-10	0.0638885	-0.015057	0	0	1	0.351471	1.05439	2.65683	-10.4493	1	1	1	1	1
F	200008	0	1	0.0718445	1.92e-10	0.0931138	1.81725	0	0	1	0.373192	1.16796	5.67046	-57.8531	1	1	1	1	1
TGT	200008	0	0	0.0718445	2.16e-10	0.12643	1.13587	1	0	1	0.225455	1.24731	29.2208	-28.7266	1	1	1	1	1
PFE	200009	0	1	0.0664408	3.15e-11	0.0368315	0.102934	0	0	0	0.323874	0.0142	7.37641	19.8233	-1	-1	-1	-1	-1
AOL	200009	0	0	0.0664408	2.74e-11	0.0797455	-0.178742	0	1	0	0.305832	0.0176	9.50419	15.3856	-1	-1	-1	-1	-1
BRK	200009	0	2	0.0664408	6.6e-10	0.00766369	-0.0636364	0	0	0	0.822425	0.015528	-5.19301	11.1917	1	1	1	1	1
GLW	200009	0	1	0.0664408	2.45e-11	0.270821	0.431698	0	1	0	0.90566	0.0829125	-69.4171	1.39882	1	1	1	1	1
SEBL	200009	0	0	0.0664408	7.8e-11	0.330879	0.483888	0	1	0	0.562717	0.150477	5.17543	-27.2766	1	1	1	1	1
EMC	200009	0	1	0.0664408	2.62e-11	0.0701524	0.0554408	0	1	0	0.714093	0.155107	-8.37643	7.78004	1	1	1	1	1
VRTS	200009	0	0	0.0664408	4.76e-11	0.2781	0.0636546	0	1	0	0.717625	0.183099	5.71695	35.8497	-1	-1	-1	-1	-1
SUNW	200009	0	1	0.0664408	1.25e-11	0.223252	0.211756	0	1	0	0.882798	0.220021	-0.503979	3.41003	-1	-1	-1	-1	1
ORCL	200009	0	0	0.0664408	1.44e-11	0.171343	0.291616	1	1	0	0.702733	0.253175	-47.1471	5.83837	1	1	1	1	1
JDSU	200009	0	1	0.0664408	1.44e-11	0.466061	0.379326	0	0	0	0.359175	0.274587	-4.03275	-11.6792	-1	-1	-1	-1	-1
CMCSK	200009	0	0	0.0664408	1.2e-10	0.11096	-0.163925	0	1	0	0.577093	0.345038	3.64299	22.0694	-1	-1	-1	-1	-1
MMC	200009	0	2	0.0664408	1.36e-10	0.0500201	-0.191338	0	1	0	1.00759	0.363936	-4.6492	13.1743	1	1	1	1	1
ENE	200009	0	0	0.0664408	7.54e-11	0.0743423	0.0704476	0	0	0	1.02861	0.382311	-10.0964	-0.666643	-1	-1	-1	-1	-1
AMAT	200009	0	1	0.0664408	3.14e-11	0.354073	-0.198634	0	0	0	0.324223	0.402529	4.41174	-10.471	1	1	1	1	1
WMT	200009	0	0	0.0664408	5.47e-11	0.0336546	-0.215889	0	1	0	0.522034	0.423377	-2.30761	13.763	1	1	1	1	1
TWX	200009	0	0	0.0664408	4.49e-11	0.059321	0.212999	0	0	1	0.740709	0.426082	-3.05872	-7.1398	-1	-1	-1	-1	-1
FNM	200009	0	2	0.0664408	7.46e-11	0.0791192	1.49e-05	0	0	0	0.577195	0.428322	3.70094	34.0337	-1	-1	-1	-1	-1
BK	200009	0	2	0.0664408	1.97e-10	0.0484944	-0.02524	0	0	0	0.875977	0.437012	2.12908	13.0321	-1	-1	-1	-1	-1
HWP	200009	0	1	0.0664408	5.89e-11	0.102472	0.280765	0	0	1	0.718519	0.451031	-47.5038	-16.4081	-1	-1	-1	-1	-1
VIA	200009	0	0	0.0664408	7.36e-11	0.0633036	-0.0337018	1	0	0	0.661952	0.457265	1.81543	-3.06263	-1	-1	-1	1	1
MWD	200009	0	2	0.0664408	5.95e-11	0.06917	0.277274	1	1	0	0.640543	0.47095	-7.23998	-2.47467	-1	-1	-1	-1	-1
BA	200009	0	1	0.0664408	5.44e-11	0.130078	0.175981	0	1	0	0.588098	0.491071	3.96655	15.125	-1	-1	-1	-1	-1
FRE	200009	0	2	0.0664408	9.7e-11	0.139968	0.411593	0	0	1	0.473195	0.504046	7.54829	29.5776	-1	-1	-1	-1	-1
DUK	200009	0	0	0.0664408	1.33e-10	0.117453	0.346056	0	1	0	1.1462	0.505831	-5.99118	7.31992	1	1	1	1	1
JNJ	200009	0	1	0.0664408	4.95e-11	0.0344143	-0.0443308	0	0	0	0.896778	0.508317	-2.82444	4.72325	-1	-1	1	1	1
MTC	200009	0	1	0.0664408	6.65e-11	0.0716506	0.074723	0	1	0	0.392101	0.519211	-11.4869	1.34	1	1	1	1	1
Q	200009	0	0	0.0664408	8.71e-11	0.048874	-0.282751	0	1	0	0.562546	0.520156	9.10823	9.5793	-1	-1	-1	-1	-1
SLB	200009	0	0	0.0664408	6.89e-11	0.108408	-0.0250292	0	0	0	0.6585	0.53227	-5.51356	-1.30849	-1	-1	-1	-1	-1
NT	200009	0	1	0.0664408	3.35e-11	0.129103	0.984599	0	0	0	0.47225	0.5383	-15.6698	-17.2941	-1	-1	-1	-1	-1
QCOM	200009	0	1	0.0664408	3.37e-11	0.508394	0.837799	0	0	0	0.196653	0.540351	-4.34667	32.9906	1	1	1	1	1
SWY	200009	0	0	0.0664408	1.73e-10	0.0982897	0.188285	1	0	1	0.702728	0.546185	17.3475	-4.15435	1	1	1	1	1
CHV	200009	0	1	0.0664408	9.71e-11	0.0580183	0.202488	0	0	0	0.854637	0.548387	-4.09455	3.34324	-1	-1	1	1	1
WM	200009	0	2	0.0664408	1.74e-10	0.0893901	-0.295323	0	1	0	0.55512	0.55573	8.97956	14.757	-1	-1	-1	-1	-1
ALL	200009	0	2	0.0664408	2.15e-10	0.0769271	0.261159	0	0	0	0.361039	0.566547	10.8082	15.058	-1	-1	-1	-1	-1
SCH	200009	0	2	0.0664408	1.84e-10	0.0560428	0.0111358	0	1	0	0.323462	0.566901	4.75555	8.65937	-1	-1	-1	-1	-1
AUD	200009	0	0	0.0664408	1.24e-10	0.0485635	0.159373	0	1	0	0.833983	0.573832	-5.01962	12.0968	1	1	1	1	1
KRB	200009	0	2	0.0664408	1.74e-10	0.0498303	-0.370688	0	0	0	0.855556	0.589286	-2.7665	12.6355	1	1	1	1	1
TYC	200009	0	1	0.0664408	4.25e-11	0.0670946	0.189974	0	0	0	0.502421	0.604819	6.17907	-14.4996	1	1	1	1	1
PEP	200009	0	1	0.0664408	1.46e-10	0.036971	-0.180286	0	1	0	0.724409	0.605978	5.88141	12.0661	-1	-1	-1	-1	-1
WAG	200009	0	0	0.0664408	1.89e-10	0.0437858	0.0976363	0	1	0	0.607	0.611203	21.2224	21.5334	-1	-1	-1	-1	-1
MMM	200009	0	1	0.0664408	9.61e-11	0.0974045	0.610426	0	0	1	0.891198	0.618656	5.19582	-3.51597	-1	1	1	1	1
XOM	200009	0	1	0.0664408	1.71e-11	0.0384268	0.442071	0	0	1	0.827146	0.635344	-2.51751	7.21851	-1	1	1	1	1
WFC	200009	0	2	0.0664408	8.44e-11	0.0423093	0.01436	0	0	0	0.728444	0.642177	-1.15256	8.3476	-1	1	1	1	1
AMGN	200009	0	1	0.0664408	5.4e-11	0.14873	0.131071	0	0	0	0.546333	0.652495	-15.4277	-4.36929	-1	-1	-1	-1	-1
DIS	200009	0	0	0.0664408	8.25e-11	0.0326399	-0.326947	0	0	1	0.307075	0.663399	-7.19227	-2.89095	-1	-1	-1	-1	-1
MDT	200009	0	1	0.0664408	1.03e-10	0.0498089	-0.129626	0	0	0	0.573306	0.66345	4.47373	5.17737	-1	-1	-1	-1	-1
AXP	200009	0	2	0.0664408	8.04e-11	0.0427056	-0.15908	0	0	0	0.365414	0.668724	0.149815	8.83604	-1	-1	-1	-1	-1
ONE	200009	0	2	0.0664408	1.43e-10	0.0636493	0.0975749	0	1	0	0.610672	0.669903	-7.61661	11.5528	1	1	1	1	1
EMR	200009	0	1	0.0664408	1.76e-10	0.0699398	-0.0232168	0	0	0	0.676768	0.671642	6.57655	-1.70639	-1	1	1	1	1
GM	200009	0	1	0.0664408	9.85e-11	0.0823852	-0.281053	0	0	1	0.694259	0.673077	-2.40957	-4.33963	-1	-1	-1	-1	-1
KMB	200009	0	1	0.0664408	1.61e-10	0.083711	0.514914	0	0	1	0.526533	0.681971	17.4078	-3.58594	1	1	1	1	1
ABT	200009	0	1	0.0664408	1.2e-10	0.0428154	-0.127378	0	1	0	0.631535	0.684625	10.872	10.3497	-1	-1	-1	-1	-1
MO	200009	0	1	0.0664408	9.6e-11	0.0632335	-0.206479	0	0	0	0.217652	0.685775	23.2563	-2.24273	1	1	1	1	1
LLY	200009	0	1	0.0664408	7.38e-11	0.0559012	-0.448471	0	1	0	0.670455	0.690293	10.8043	13.9227	-1	-1	-1	-1	-1
WCOM	200009	0	0	0.0664408	2.33e-11	0.277204	0.493315	0	0	1	0.342978	0.691358	-16.8128	-8.21478	-1	-1	-1	-1	-1
C	200009	0	2	0.0664408	2.31e-11	0.0535447	0.535033	0	0	0	0.722037	0.693642	-2.74959	-5.75025	-1	-1	-1	-1	-1
AHP	200009	0	1	0.0664408	1.08e-10	0.0459146	-0.125741	0	0	0	0.521915	0.693923	13.6054	10.4135	-1	-1	-1	-1	-1
FBF	200009	0	2	0.0664408	1.69e-10	0.0558127	0.0923237	0	0	0	0.45152	0.698718	-4.49214	-9.65549	-1	-1	-1	-1	-1
HD	200009	0	0	0.0664408	6.56e-11	0.0455121	-0.273263	0	0	0	0.638826	0.702002	-18.6089	13.6836	1	1	1	1	1
MER	200009	0	2	0.0664408	2.36e-10	0.0894245	0.353847	0	1	0	0.455172	0.714962	11.6858	-51.2584	1	1	1	1	1
STM	200009	0	1	0.0664408	4.83e-10	0.0330262	-0.0629292	0	0	0	0.238125	0.724409	19.473	-8.03465	1	1	1	1	1
UTX	200009	0	1	0.0664408	1.32e-10	0.106158	0.760097	0	0	0	0.477998	0.73556	4.69471	24.7622	-1	-1	-1	-1	-1
MRK	200009	0	1	0.0664408	4.7e-11	0.0367051	0.0704205	0	0	0	0.479855	0.752309	20.6639	9.29361	-1	-1	-1	-1	-1
SGP	200009	0	1	0.0664408	6.88e-11	0.0551852	-0.192927	0	0	0	0.435597	0.752688	8.40249	16.2229	-1	-1	-1	-1	-1
SBC	200009	0	0	0.0664408	6.59e-11	0.034264	-0.0909065	0	1	0	0.643087	0.76125	14.8068	22.6838	-1	-1	-1	-1	-1
IBM	200009	0	1	0.0664408	2.3e-11	0.0602283	-0.111987	0	1	0	0.537795	0.768889	-9.83827	-9.00247	-1	-1	-1	-1	-1
AIG	200009	0	2	0.0664408	4.3e-11	0.0280356	0.113727	0	0	0	0.63448	0.807969	5.61929	18.5328	-1	-1	-1	-1	-1
BAC	200009	0	2	0.0664408	7.42e-11	0.0531651	-0.136464	0	1	0	0.484393	0.821002	-8.68337	0.4916	-1	1	1	1	1
KO	200009	0	1	0.0664408	8.41e-11	0.0395501	0.160611	0	1	0	0.644737	0.834467	7.9706	4.39531	-1	-1	-1	-1	-1
CSCO	200009	0	1	0.0664408	1.03e-11	0.158059	0.164643	0	0	0	0.417967	0.839367	6.10635	-8.95142	1	1	1	1	1
PG	200009	0	1	0.0664408	4.78e-11	0.0665424	0.184683	0	1	0	0.440427	0.843284	6.35936	13.2382	-1	-1	-1	-1	-1
BMY	200009	0	1	0.0664408	4.64e-11	0.0534035	0.0090944	0	1	0	0.426903	0.868709	6.73458	9.47177	-1	-1	-1	-1	-1
TX	200009	0	1	0.0664408	1.44e-10	0.0786516	-0.0306565	0	1	0	0.452342	0.886905	11.3831	4.78721	-1	-1	-1	-1	-1
DELL	200009	0	1	0.0664408	2.57e-11	0.282182	0.0316951	0	0	1	0.220286	0.888438	3.06775	-20.3875	1	1	1	1	1
UN	200009	0	1	0.0664408	6.15e-10	0.0170159	0.0224874	0	1	0	0.22133	0.891192	7.02148	6.39463	-1	-1	-1	-1	-1
GE	200009	0	1	0.0664408	1.66e-11	0.0235195	-0.0794107	0	1	0	0.366852	0.891658	-0.657238	8.89522	-1	1	1	1	1
BUD	200009	0	1	0.0664408	4.05e-10	0.0390611	0.341081	0	0	1	0.525621	0.892171	10.029	-47.1312	1	1	1	1	1
BLS	200009	0	0	0.0664408	1.99e-10	0.0268321	-0.291477	0	0	1	0.461318	0.900621	15.8202	2.94798	-1	-1	-1	-1	-1
BEL	200009	0	0	0.0664408	7.48e-11	0.0320483	-0.582768	0	0	0	0.473716	0.900645	17.758	10.8904	-1	-1	-1	-1	-1
TGT	200009	0	0	0.0664408	1.85e-10	0.109778	-0.138208	0	0	1	0.248485	0.907317	15.8987	29.2208	-1	-1	-1	-1	-1
TXN	200009	0	1	0.0664408	4.86e-11	0.132307	0.052076	0	0	1	0.284048	0.916556	15.9797	-16.2943	1	1	1	1	1
CMB	200009	0	2	0.0664408	3.98e-11	0.175319	0.680397	0	0	0	0.333333	0.933694	1.49612	-11.9935	1	1	1	1	1
G	200009	0	1	0.0664408	1.91e-10	0.0729902	-0.0565314	0	0	0	0.260137	0.945344	16.9585	10.6834	-1	-1	-1	-1	-1
HON	200009	0	1	0.0664408	1.8e-10	0.0876279	-0.282411	0	0	0	0.386179	0.945614	50.2758	-4.27811	1	1	1	1	1
F	200009	0	1	0.0664408	7.18e-11	0.096863	0.0402645	0	0	0	0.39055	0.955556	1.7972	5.67046	-1	-1	-1	-1	-1
CL	200009	0	1	0.0664408	1.75e-10	0.137858	1.45366	0	0	0	0.425225	0.96928	28.5482	2.5826	-1	-1	-1	-1	-1
MCD	200009	0	0	0.0664408	9.75e-11	0.0946736	0.481857	0	0	1	0.355147	0.989648	2.31312	2.65683	-1	-1	-1	-1	-1
MOT	200009	0	1	0.0664408	7.97e-11	0.115469	0.0522875	0	0	0	0.165811	1.02876	-5.2112	-12.3287	-1	-1	-1	-1	-1
MSFT	200009	0	0	0.0664408	6.46e-12	0.136026	0.17384	0	1	0	0.344643	1.03731	23.9338	2.77211	-1	-1	-1	-1	-1
T	200009	0	0	0.0664408	3.57e-11	0.0968232	-0.0519405	0	0	0	0.323691	1.05319	-16.3414	2.48271	1	1	1	1	1
DD	200009	0	1	0.0664408	1.14e-10	0.0833891	0.635057	0	0	1	0.377993	1.05581	9.3038	-7.4079	1	1	1	1	1
AA	200009	0	1	0.0664408	2.13e-10	0.1146	0.813327	0	0	0	0.286017	1.14568	17.4946	-18.8869	1	1	1	1	1
LU	200009	0	0	0.0664408	4.25e-11	0.142593	0.197456	0	0	1	0.239003	1.14928	-12.2027	-8.43958	-1	-1	-1	-1	-1
DCX	200009	0	1	0.0664408	6.24e-10	0.0104333	0.269578	0	0	1	0.428372	1.17284	10.9605	-4.29279	1	1	1	1	1
LMG	200009	0	0	0.0664408	2.75e-10	0.0611772	0.107372	0	0	1	0.270931	1.1875	5.15497	-9.20679	1	1	1	1	1
INTC	200009	0	1	0.0664408	1.06e-11	0.222074	1.135	0	0	1	0.256163	1.30075	21.3971	-25.2798	1	1	1	1	1
PFE	200010	0	1	0.0393428	4.66e-11	0.0426151	0.157028	1	0	0	0.311261	0.013	22.9865	7.37641	-1	-1	-1	-1	-1
AOL	200010	0	0	0.0393428	4.19e-11	0.159547	1.0007	1	1	0	0.28734	0.016	15.5177	9.50419	-1	-1	-1	-1	-1
BRK	200010	0	2	0.0393428	6.89e-10	0.00744048	-0.0291262	0	0	1	0.813486	0.0156986	2.81679	-5.19301	-1	1	1	1	1
SEBL	200010	0	0	0.0393428	4.98e-11	0.489666	0.50907	1	1	0	0.53049	0.159619	7.03562	5.17543	-1	-1	-1	-1	-1
EMC	200010	0	1	0.0393428	3.02e-11	0.129129	0.840695	1	1	0	0.641603	0.172632	-2.09907	-8.37643	-1	-1	-1	-1	-1
VRTS	200010	0	0	0.0393428	4.65e-11	0.431537	0.551736	1	1	0	0.71265	0.210083	-6.56549	5.71695	1	1	1	1	1
SUNW	200010	0	1	0.0393428	1.11e-11	0.40351	0.807422	1	1	0	0.838374	0.23168	-11.3122	-0.503979	-1	-1	-1	-1	-1
JDSU	200010	0	1	0.0393428	1.96e-11	0.821213	0.768865	1	0	1	0.308914	0.319263	-11.2928	-4.03275	-1	-1	-1	-1	-1
GLW	200010	0	1	0.0393428	8.49e-11	0.314808	2.48726	1	0	0	0.233276	0.321895	6.94927	-69.4171	1	1	1	1	1
CMCSK	200010	0	0	0.0393428	7.74e-11	0.214929	0.937003	0	1	0	0.574449	0.346626	14.088	3.64299	-1	-1	-1	-1	-1
MMC	200010	0	2	0.0393428	1.58e-10	0.0900333	0.799943	1	0	0	0.984934	0.369503	-9.42182	-4.6492	-1	-1	-1	-1	-1
FNM	200010	0	2	0.0393428	8.17e-11	0.0891051	0.126213	1	1	0	0.621594	0.397727	-1.44182	3.70094	-1	-1	-1	1	1
ENE	200010	0	0	0.0393428	1.04e-10	0.0608763	-0.181136	1	0	0	0.936519	0.418888	-24.4228	-10.0964	-1	-1	-1	-1	-1
BK	200010	0	2	0.0393428	1.87e-10	0.0707566	0.459068	1	0	0	0.899414	0.425624	6.16873	2.12908	-1	-1	-1	-1	-1
TWX	200010	0	0	0.0393428	9.84e-11	0.0954968	0.60983	1	0	1	0.717825	0.439665	-11.6587	-3.05872	-1	-1	-1	-1	-1
WMT	200010	0	0	0.0393428	5.81e-11	0.0486847	0.446598	0	0	0	0.492203	0.449036	35.8895	-2.30761	1	1	1	1	1
AMAT	200010	0	1	0.0393428	6.13e-11	0.586852	0.660146	0	1	0	0.2904	0.449412	10.1845	4.41174	-1	-1	-1	-1	-1
FRE	200010	0	2	0.0393428	1.12e-10	0.122695	-0.12341	1	0	0	0.525164	0.454167	-1.76775	7.54829	-1	1	1	1	1
BA	200010	0	1	0.0393428	7.82e-11	0.112253	-0.137028	1	1	0	0.633022	0.456221	-6.5313	3.96655	1	1	1	1	1
SWY	200010	0	0	0.0393428	1.55e-10	0.100992	0.0274969	0	0	0	0.823142	0.466286	10.4759	17.3475	-1	-1	-1	-1	-1
VIA	200010	0	0	0.0393428	1.14e-10	0.0895339	0.414357	1	0	0	0.643564	0.47033	10.6595	1.81543	-1	-1	-1	-1	-1
ALL	200010	0	2	0.0393428	2.23e-10	0.0972683	0.264421	1	1	0	0.418182	0.48913	-16.8639	10.8082	1	1	1	1	1
WM	200010	0	2	0.0393428	2.03e-10	0.117227	0.311408	1	1	0	0.613508	0.502841	1.86105	8.97956	-1	-1	-1	-1	-1
DUK	200010	0	0	0.0393428	1.08e-10	0.10544	-0.102282	1	1	0	1.00802	0.507592	-8.64501	-5.99118	-1	-1	-1	-1	-1
WAG	200010	0	0	0.0393428	2.51e-10	0.0514256	0.174482	1	1	0	0.73	0.508219	3.36931	21.2224	-1	-1	-1	-1	-1
Q	200010	0	0	0.0393428	1.08e-10	0.0664078	0.358754	1	1	0	0.569129	0.514139	10.3893	9.10823	-1	-1	-1	-1	-1
JNJ	200010	0	1	0.0393428	4.91e-11	0.0510787	0.484228	1	0	1	0.879475	0.518318	13.9322	-2.82444	1	1	1	1	1
MWD	200010	0	2	0.0393428	8.92e-11	0.105067	0.518964	0	0	0	0.562609	0.536187	5.77587	-7.23998	1	1	1	1	1
MO	200010	0	1	0.0393428	8.27e-11	0.0756666	0.196622	1	0	0	0.270795	0.551195	-1.95327	23.2563	1	1	1	1	1
TYC	200010	0	1	0.0393428	5.3e-11	0.123177	0.835867	1	0	0	0.549031	0.553473	-18.4397	6.17907	1	1	1	1	1
MTC	200010	0	1	0.0393428	7.56e-11	0.0984075	0.373436	0	1	0	0.358306	0.568182	10.7106	-11.4869	1	1	1	1	1
CHV	200010	0	1	0.0393428	8.45e-11	0.0821916	0.416648	1	0	0	0.823308	0.569254	5.13871	-4.09455	-1	1	1	1	1
SCH	200010	0	2	0.0393428	2.55e-10	0.0687144	0.226105	0	1	0	0.320046	0.572954	4.75103	4.75555	-1	-1	-1	-1	-1
PEP	200010	0	1	0.0393428	1.11e-10	0.0597147	0.615179	1	1	0	0.762795	0.575484	-1.20483	5.88141	-1	-1	1	1	1
SLB	200010	0	0	0.0393428	9.81e-11	0.100816	-0.0700336	1	0	0	0.609	0.575534	-11.9296	-5.51356	-1	-1	-1	-1	-1
KMB	200010	0	1	0.0393428	1.94e-10	0.0933343	0.114958	1	0	1	0.622642	0.576705	8.23123	17.4078	-1	-1	-1	-1	-1
AUD	200010	0	0	0.0393428	1.63e-10	0.060772	0.251394	1	0	0	0.814497	0.58756	1.30017	-5.01962	-1	-1	1	1	1
MMM	200010	0	1	0.0393428	8.9e-11	0.102298	0.0502348	1	0	0	0.944988	0.588616	1.28066	5.19582	-1	-1	-1	-1	-1
QCOM	200010	0	1	0.0393428	4.62e-11	0.458738	-0.0967392	0	0	0	0.179705	0.591313	46.7556	-4.34667	1	1	1	1	1
GS	200010	0	2	0.0393428	1.45e-10	0.122186	0.462465	0	0	0	0.779405	0.599249	5.7725	-8.50668	1	1	1	1	1
KRB	200010	0	2	0.0393428	2.95e-10	0.0715958	0.436792	1	0	0	0.834722	0.603993	-2.91331	-2.7665	-1	-1	-1	-1	-1
ORCL	200010	0	0	0.0393428	3.42e-11	0.148585	0.734355	0	1	0	0.294479	0.604167	22.5362	-47.1471	1	1	1	1	1
EMR	200010	0	1	0.0393428	1.99e-10	0.0614278	-0.121705	0	0	0	0.741793	0.612766	-6.14023	6.57655	1	1	1	1	1
ABT	200010	0	1	0.0393428	6.93e-11	0.0616415	0.439704	1	1	0	0.701245	0.616568	3.83078	10.872	-1	-1	-1	-1	-1
AHP	200010	0	1	0.0393428	7.31e-11	0.0620874	0.352236	1	0	0	0.585928	0.61811	2.36101	13.6054	-1	-1	-1	-1	-1
HON	200010	0	1	0.0393428	1.31e-10	0.256677	1.92916	1	1	0	0.583333	0.626016	-13.5505	50.2758	1	1	1	1	1
LLY	200010	0	1	0.0393428	5.99e-11	0.0571168	0.0217453	1	1	0	0.738636	0.626573	2.49394	10.8043	-1	-1	-1	-1	-1
MDT	200010	0	1	0.0393428	8.88e-11	0.0591079	0.186695	0	1	0	0.600968	0.632911	0.0318709	4.47373	-1	-1	-1	-1	-1
XOM	200010	0	1	0.0393428	2.25e-11	0.0397978	0.0356786	1	0	1	0.827726	0.634898	-5.30103	-2.51751	-1	-1	-1	-1	-1
WFC	200010	0	2	0.0393428	1.11e-10	0.0501054	0.184263	1	0	0	0.73439	0.636977	1.01607	-1.15256	-1	-1	-1	-1	1
MRK	200010	0	1	0.0393428	2.54e-11	0.062367	0.699138	1	0	0	0.579774	0.639333	3.5117	20.6639	-1	-1	-1	-1	-1
SBC	200010	0	0	0.0393428	4.77e-11	0.0513133	0.497586	1	1	0	0.741961	0.659805	-4.61635	14.8068	1	1	1	1	1
STM	200010	0	1	0.0393428	4.16e-10	0.0569583	0.724637	1	1	0	0.259688	0.66426	2.86907	19.473	-1	-1	-1	-1	-1
MER	200010	0	2	0.0393428	1.28e-10	0.131141	0.466501	1	1	0	0.482759	0.674107	0.530505	11.6858	-1	-1	-1	-1	-1
AXP	200010	0	2	0.0393428	1.12e-10	0.0747501	0.751959	1	1	0	0.360902	0.677083	1.50787	0.149815	-1	-1	-1	-1	-1
SGP	200010	0	1	0.0393428	8e-11	0.0790783	0.432963	1	0	0	0.484192	0.677146	6.65632	8.40249	-1	-1	-1	-1	-1
GM	200010	0	1	0.0393428	1.5e-10	0.108785	0.320442	1	0	1	0.663551	0.704225	-7.88263	-2.40957	-1	-1	-1	-1	-1
NT	200010	0	1	0.0393428	4.06e-11	0.19843	0.583368	0	0	1	0.360753	0.70467	6.45681	-15.6698	1	1	1	1	1
DIS	200010	0	0	0.0393428	1.16e-10	0.0531732	0.629086	0	0	1	0.287506	0.708551	-18.9321	-7.19227	-1	-1	-1	-1	-1
ONE	200010	0	2	0.0393428	2.66e-10	0.0574128	-0.0979821	1	1	0	0.577075	0.708904	0.300674	-7.61661	-1	-1	1	1	1
C	200010	0	2	0.0393428	4.01e-11	0.0676836	0.264058	1	0	1	0.702838	0.712589	0.783858	-2.74959	-1	-1	-1	-1	1
FBF	200010	0	2	0.0393428	2.34e-10	0.0947957	0.69846	1	0	1	0.439942	0.717105	-0.111364	-4.49214	-1	-1	-1	-1	-1
UTX	200010	0	1	0.0393428	1.55e-10	0.136793	0.289097	1	1	0	0.481881	0.729633	20.5082	4.69471	-1	-1	-1	-1	-1
BLS	200010	0	0	0.0393428	1.67e-10	0.0391232	0.452129	1	0	0	0.553725	0.750323	-23.8885	15.8202	1	1	1	1	1
BEL	200010	0	0	0.0393428	8.53e-11	0.0418398	0.305523	0	0	0	0.565403	0.754595	-6.75789	17.758	1	1	1	1	1
KO	200010	0	1	0.0393428	6.65e-11	0.0363865	-0.0789213	1	1	0	0.70614	0.761905	1.45733	7.9706	-1	-1	-1	-1	-1
CL	200010	0	1	0.0393428	1.59e-10	0.0828783	-0.398812	1	0	0	0.529369	0.778591	14.6973	28.5482	-1	-1	-1	-1	-1
AMGN	200010	0	1	0.0393428	6.81e-11	0.201119	0.352245	1	0	1	0.453301	0.786408	20.7281	-15.4277	1	1	1	1	1
TX	200010	0	1	0.0393428	1.23e-10	0.133842	0.701712	1	1	0	0.508885	0.78836	-3.4209	11.3831	1	1	1	1	1
AIG	200010	0	2	0.0393428	3.87e-11	0.0374004	0.334033	1	0	0	0.649814	0.788903	16.0093	5.61929	-1	-1	-1	-1	-1
PG	200010	0	1	0.0393428	6.59e-11	0.070123	0.0538093	1	1	0	0.469597	0.790901	6.07978	6.35936	-1	-1	-1	-1	-1
BMY	200010	0	1	0.0393428	4.14e-11	0.0496194	-0.070859	1	1	0	0.455395	0.814359	15.2713	6.73458	-1	-1	-1	-1	-1
BUD	200010	0	1	0.0393428	2.7e-10	0.0606149	0.551796	1	0	0	0.568323	0.825137	11.5022	10.029	-1	-1	-1	-1	-1
G	200010	0	1	0.0393428	1.91e-10	0.087994	0.20556	1	0	0	0.293839	0.836918	6.59286	16.9585	-1	-1	-1	-1	-1
TGT	200010	0	0	0.0393428	2.52e-10	0.105589	-0.0381554	0	0	0	0.267879	0.841629	35.516	15.8987	-1	-1	-1	-1	-1
UN	200010	0	1	0.0393428	4.17e-10	0.0235554	0.384314	0	1	0	0.233085	0.846248	19.9568	7.02148	-1	-1	-1	-1	-1
CSCO	200010	0	1	0.0393428	1.16e-11	0.206476	0.333782	0	1	0	0.407565	0.860789	10.4066	6.10635	-1	-1	-1	-1	-1
HD	200010	0	0	0.0393428	8.62e-11	0.116424	1.55809	0	0	0	0.517682	0.866279	-1.25758	-18.6089	-1	-1	-1	-1	-1
MSFT	200010	0	0	0.0393428	8.48e-12	0.234372	0.72299	1	1	0	0.393571	0.875681	9.01521	23.9338	-1	-1	-1	-1	-1
IBM	200010	0	1	0.0393428	3.34e-11	0.126888	1.10679	1	0	0	0.470869	0.878173	9.34451	-9.83827	1	1	1	1	1
TXN	200010	0	1	0.0393428	8.71e-11	0.178057	0.345725	1	0	0	0.295335	0.881529	1.03457	15.9797	-1	-1	-1	-1	-1
AA	200010	0	1	0.0393428	2.93e-10	0.111915	-0.024608	1	1	0	0.324153	0.882353	7.85559	17.4946	-1	-1	-1	-1	-1
WCOM	200010	0	0	0.0393428	5.55e-11	0.306463	0.106535	1	0	1	0.268172	0.884211	-16.0487	-16.8128	-1	-1	-1	-1	-1
BAC	200010	0	2	0.0393428	1.07e-10	0.0738041	0.388207	1	1	0	0.444509	0.894668	-10.4363	-8.68337	-1	-1	-1	-1	-1
DD	200010	0	1	0.0393428	1.66e-10	0.0687037	-0.176106	1	0	1	0.413911	0.913223	-6.6788	9.3038	1	1	1	1	1
INTC	200010	0	1	0.0393428	1.43e-11	0.230249	0.0368124	1	0	0	0.27735	0.923611	20.7931	21.3971	-1	-1	-1	-1	-1
F	200010	0	1	0.0393428	2.04e-10	0.0599749	-0.402943	1	1	0	0.403086	0.925837	-12.2672	1.7972	1	1	1	1	1
DELL	200010	0	1	0.0393428	4.21e-11	0.360938	0.266011	0	0	1	0.210903	0.927966	-14.6319	3.06775	1	1	1	1	1
GE	200010	0	1	0.0393428	2.1e-11	0.0432991	0.842334	1	1	0	0.348569	0.938426	8.99429	-0.657238	-1	1	1	1	1
HWP	200010	0	1	0.0393428	1.64e-10	0.0630889	0.231338	0	0	1	0.344444	0.94086	-15.5367	-47.5038	-1	-1	-1	-1	-1
CMB	200010	0	2	0.0393428	6.34e-11	0.188431	0.0747875	1	1	0	0.328372	0.947802	-6.67555	1.49612	-1	1	1	1	1
MCD	200010	0	0	0.0393428	1.14e-10	0.0636532	-0.327656	1	0	0	0.364706	0.96371	4.41473	2.31312	-1	-1	-1	-1	-1
DCX	200010	0	1	0.0393428	7.09e-10	0.01195	0.145366	1	0	0	0.442943	0.967102	0.339714	10.9605	-1	-1	-1	-1	-1
LMG	200010	0	0	0.0393428	2.52e-10	0.0806364	0.31808	0	0	1	0.270931	1	-12.5219	5.15497	1	1	1	1	1
MOT	200010	0	1	0.0393428	1.06e-10	0.193559	0.67628	1	0	0	0.146368	1.13283	-0.816337	-5.2112	-1	-1	-1	-1	-1
T	200010	0	0	0.0393428	6.59e-11	0.133763	0.381519	1	0	0	0.25551	1.26685	5.07688	-16.3414	1	1	1	1	1
LU	200010	0	0	0.0393428	7.95e-11	0.182108	0.277116	1	0	1	0.182307	1.31099	3.58951	-12.2027	1	1	1	1	1
PFE	200011	0	1	0.0438071	2.84e-11	0.0396722	-0.0690575	0	1	0	0.319369	0.0138	-12.957	22.9865	1	1	1	1	1
AOL	200011	0	0	0.0438071	6.29e-11	0.1186	-0.256646	0	1	0	0.231067	0.0152	-20.7186	15.5177	1	1	1	1	1
BRK	200011	0	2	0.0438071	5.65e-10	0.00744048	0	1	0	0	0.841581	0.0151745	-1.32021	2.81679	-1	-1	-1	1	1
EMC	200011	0	1	0.0438071	4.75e-11	0.120351	-0.0679797	0	0	0	0.535795	0.206723	-3.49877	-2.09907	-1	-1	-1	-1	-1
SEBL	200011	0	0	0.0438071	7.11e-11	0.492045	0.00485851	0	1	0	0.353239	0.239714	9.5687	7.03562	-1	-1	-1	-1	-1
VRTS	200011	0	0	0.0438071	5.95e-11	0.497058	0.15183	0	1	0	0.493051	0.303652	-1.06358	-6.56549	-1	-1	-1	-1	-1
SUNW	200011	0	1	0.0438071	2.12e-11	0.370035	-0.0829601	0	0	0	0.575142	0.337716	-49.6479	-11.3122	-1	-1	-1	-1	-1
CMCSK	200011	0	0	0.0438071	7.91e-11	0.158212	-0.263886	0	1	0	0.54185	0.36748	14.129	14.088	-1	-1	-1	-1	-1
FNM	200011	0	2	0.0438071	7.05e-11	0.0644371	-0.276841	0	1	0	0.63774	0.387658	4.47197	-1.44182	-1	-1	-1	1	1
WMT	200011	0	0	0.0438071	6.87e-11	0.0439683	-0.0965813	1	0	0	0.566102	0.390419	11.5364	35.8895	-1	-1	-1	-1	-1
MMC	200011	0	2	0.0438071	1.37e-10	0.0819476	-0.0898072	0	0	1	0.867232	0.419653	-4.22438	-9.42182	-1	-1	-1	-1	-1
GLW	200011	0	1	0.0438071	7.61e-11	0.291505	-0.0716859	0	1	0	0.178388	0.42094	-6.05204	6.94927	1	1	1	1	1
SWY	200011	0	0	0.0438071	1.19e-10	0.0986614	-0.0230808	0	1	0	0.887112	0.432662	3.64344	10.4759	-1	-1	-1	-1	-1
BK	200011	0	2	0.0438071	1.59e-10	0.0618011	-0.126568	0	1	0	0.862305	0.443941	-11.4983	6.16873	1	1	1	1	1
BA	200011	0	1	0.0438071	7.51e-11	0.0828799	-0.268926	0	1	0	0.644691	0.447964	-19.0981	-6.5313	-1	-1	-1	-1	-1
FRE	200011	0	2	0.0438071	8.59e-11	0.096187	-0.216046	0	0	0	0.528993	0.450879	6.06969	-1.76775	-1	-1	1	1	1
JNJ	200011	0	1	0.0438071	4.06e-11	0.0498097	-0.0248436	0	0	0	0.954654	0.4775	4.25846	13.9322	-1	-1	-1	-1	-1
QCOM	200011	0	1	0.0438071	4.3e-11	0.438889	-0.0432673	1	0	0	0.221494	0.482866	0.0790721	46.7556	-1	-1	-1	-1	-1
WM	200011	0	2	0.0438071	1.11e-10	0.0879273	-0.24994	0	1	0	0.633551	0.486933	8.61012	1.86105	-1	-1	-1	-1	-1
DUK	200011	0	0	0.0438071	8.58e-11	0.0850263	-0.193605	0	0	0	1.04049	0.487839	-13.6835	-8.64501	-1	-1	-1	-1	-1
MTC	200011	0	1	0.0438071	7.93e-11	0.0700356	-0.27728	0	1	0	0.397394	0.512295	-4.45125	10.7106	1	1	1	1	1
ALL	200011	0	2	0.0438071	1.5e-10	0.0710164	-0.272798	0	0	0	0.397403	0.514706	-0.654612	-16.8639	-1	-1	-1	-1	-1
JDSU	200011	0	1	0.0438071	3.37e-11	0.575324	-0.299421	0	0	1	0.1899	0.519351	-8.13896	-11.2928	-1	-1	-1	-1	-1
WAG	200011	0	0	0.0438071	1.14e-10	0.052	0.0111688	0	1	0	0.713	0.520337	-11.3424	3.36931	1	1	1	1	1
VIA	200011	0	0	0.0438071	1.02e-10	0.0708179	-0.209038	0	0	0	0.578501	0.523227	-0.152301	10.6595	1	1	1	1	1
MO	200011	0	1	0.0438071	7.7e-11	0.0783073	0.0349002	0	0	0	0.282348	0.528642	7.22654	-1.95327	-1	1	1	1	1
TWX	200011	0	0	0.0438071	1.2e-10	0.0766507	-0.194647	0	0	1	0.586288	0.538306	-16.1083	-11.6587	-1	-1	-1	-1	-1
KMB	200011	0	1	0.0438071	1.36e-10	0.0761201	-0.184435	0	0	0	0.659788	0.544236	-6.38479	8.23123	1	1	1	1	1
ENE	200011	0	0	0.0438071	1.08e-10	0.078704	0.292852	0	0	1	0.738944	0.565637	17.456	-24.4228	1	1	1	1	1
AUD	200011	0	0	0.0438071	1.11e-10	0.0524182	-0.132031	0	1	0	0.823071	0.581439	-11.3272	1.30017	1	1	1	1	1
AMAT	200011	0	1	0.0438071	5.77e-11	0.443727	-0.243886	1	1	0	0.221045	0.590417	7.22772	10.1845	-1	-1	-1	-1	-1
ABT	200011	0	1	0.0438071	7.95e-11	0.0408602	-0.33827	0	1	0	0.73112	0.591373	-17.1025	3.83078	1	1	1	1	1
TYC	200011	0	1	0.0438071	5.05e-11	0.0847488	-0.311975	0	0	1	0.510896	0.594787	-10.0989	-18.4397	-1	-1	-1	-1	-1
LLY	200011	0	1	0.0438071	9.51e-11	0.0569299	-0.0032722	0	1	0	0.774277	0.597732	-1.4355	2.49394	-1	-1	-1	-1	1
CHV	200011	0	1	0.0438071	7.27e-11	0.0503254	-0.387706	0	1	0	0.820802	0.603053	1.25405	5.13871	-1	-1	-1	-1	-1
PEP	200011	0	1	0.0438071	8.52e-11	0.0625143	0.0468826	0	0	0	0.714567	0.614325	3.57853	-1.20483	-1	-1	-1	1	1
EMR	200011	0	1	0.0438071	2.16e-10	0.0717258	0.167644	1	0	0	0.736111	0.617496	0.485866	-6.14023	-1	-1	1	1	1
SGP	200011	0	1	0.0438071	6.85e-11	0.0628257	-0.206647	0	1	0	0.525176	0.624303	1.34078	6.65632	-1	-1	-1	-1	-1
WFC	200011	0	2	0.0438071	1.14e-10	0.0350838	-0.273068	0	0	0	0.75223	0.627141	7.93603	1.01607	-1	-1	-1	-1	-1
KRB	200011	0	2	0.0438071	2.77e-10	0.0525835	-0.26555	0	0	1	0.793056	0.635727	-7.82661	-2.91331	-1	-1	-1	-1	-1
XOM	200011	0	1	0.0438071	2.35e-11	0.03151	-0.209987	0	0	1	0.816705	0.643466	-8.32694	-5.30103	-1	-1	-1	-1	-1
MDT	200011	0	1	0.0438071	9.2e-11	0.0649918	0.0995447	1	1	0	0.589212	0.64554	5.57552	0.0318709	-1	-1	-1	-1	-1
MMM	200011	0	1	0.0438071	6.01e-11	0.0721641	-0.2961	0	0	0	0.976773	0.645807	12.6614	1.28066	-1	-1	-1	-1	-1
MRK	200011	0	1	0.0438071	3.05e-11	0.0636311	0.022736	0	1	0	0.597502	0.652731	-2.6177	3.5117	-1	-1	1	1	1
AHP	200011	0	1	0.0438071	9.7e-11	0.050293	-0.185687	0	1	0	0.554787	0.652807	10.2279	2.36101	-1	-1	-1	-1	-1
Q	200011	0	0	0.0438071	1.5e-10	0.0661159	-0.00439654	0	1	0	0.441843	0.662252	20.3439	10.3893	-1	-1	-1	-1	-1
MWD	200011	0	2	0.0438071	8.96e-11	0.0831905	-0.208213	0	0	0	0.443958	0.679487	24.8911	5.77587	-1	-1	-1	-1	-1
HON	200011	0	1	0.0438071	5.76e-11	0.151134	-0.411688	0	0	0	0.528455	0.691026	-12.5579	-13.5505	-1	-1	-1	-1	-1
SBC	200011	0	0	0.0438071	4.25e-11	0.0392316	-0.239214	0	0	0	0.706592	0.692833	-13.7651	-4.61635	-1	-1	-1	-1	-1
UN	200011	0	1	0.0438071	4.21e-10	0.0281964	0.197026	1	1	0	0.28469	0.69285	-10.2706	19.9568	1	1	1	1	1
SLB	200011	0	0	0.0438071	1.19e-10	0.116422	0.154799	0	0	1	0.496	0.706653	25.9141	-11.9296	1	1	1	1	1
BMY	200011	0	1	0.0438071	6.45e-11	0.05239	0.0504882	0	1	0	0.517982	0.71596	0.976067	15.2713	-1	-1	-1	-1	-1
AMGN	200011	0	1	0.0438071	5.16e-11	0.158297	-0.212919	0	0	0	0.4978	0.71611	-1.21299	20.7281	1	1	1	1	1
UTX	200011	0	1	0.0438071	1.69e-10	0.0652632	-0.522907	0	1	0	0.488783	0.719329	10.8334	20.5082	-1	-1	-1	-1	-1
ONE	200011	0	2	0.0438071	1.33e-10	0.0623151	0.0853874	0	1	0	0.566206	0.722513	-8.39957	0.300674	-1	1	1	1	1
FBF	200011	0	2	0.0438071	1.79e-10	0.0624916	-0.340775	0	0	1	0.434153	0.726667	-9.44051	-0.111364	-1	-1	-1	-1	-1
SCH	200011	0	2	0.0438071	2.83e-10	0.0479043	-0.291683	0	1	0	0.252278	0.726862	3.00334	4.75103	-1	-1	-1	-1	-1
GS	200011	0	2	0.0438071	1.55e-10	0.0913029	-0.252753	0	0	0	0.641288	0.728311	15.4038	5.7725	-1	-1	-1	-1	-1
KO	200011	0	1	0.0438071	6.74e-11	0.0380505	0.0457316	0	1	0	0.732456	0.734531	-10.6193	1.45733	1	1	1	1	1
ORCL	200011	0	0	0.0438071	4.06e-11	0.247073	0.644478	0	1	0	0.236475	0.752358	15.4338	22.5362	-1	-1	-1	-1	-1
C	200011	0	2	0.0438071	2.94e-11	0.0555357	-0.179481	0	0	1	0.665275	0.752823	-1.97046	0.783858	-1	-1	-1	-1	1
AXP	200011	0	2	0.0438071	1.19e-10	0.0557719	-0.255636	0	1	0	0.330451	0.753129	-7.17271	1.50787	-1	1	1	1	1
PG	200011	0	1	0.0438071	6.19e-11	0.0538478	-0.246157	0	1	0	0.492194	0.754591	4.69229	6.07978	-1	-1	-1	-1	-1
TGT	200011	0	0	0.0438071	2.27e-10	0.0930373	-0.118874	1	1	0	0.291515	0.773389	13.9537	35.516	-1	-1	-1	-1	-1
BEL	200011	0	0	0.0438071	6.3e-11	0.0367969	-0.127357	0	0	0	0.549511	0.776418	-16.3506	-6.75789	-1	-1	-1	-1	-1
CL	200011	0	1	0.0438071	1.56e-10	0.0576593	-0.304289	0	1	0	0.529279	0.778723	7.5085	14.6973	-1	-1	-1	-1	-1
BUD	200011	0	1	0.0438071	1.53e-10	0.05243	-0.13503	0	0	0	0.589286	0.795784	-1.21976	11.5022	1	1	1	1	1
AIG	200011	0	2	0.0438071	3.29e-11	0.0348443	-0.0683432	0	1	0	0.642768	0.79755	-0.471507	16.0093	1	1	1	1	1
TX	200011	0	1	0.0438071	9.46e-11	0.0711447	-0.468444	0	1	0	0.500269	0.801938	3.81335	-3.4209	-1	-1	1	1	1
MER	200011	0	2	0.0438071	9.4e-11	0.109593	-0.156785	0	1	0	0.399138	0.815335	17.0172	0.530505	-1	-1	-1	-1	-1
STM	200011	0	1	0.0438071	4.62e-10	0.051559	-0.0947931	0	1	0	0.20375	0.846626	9.63011	2.86907	-1	-1	-1	-1	-1
NT	200011	0	1	0.0438071	5.01e-11	0.152249	-0.232732	0	0	1	0.299306	0.849338	-20.4785	6.45681	1	1	1	1	1
G	200011	0	1	0.0438071	1.55e-10	0.054249	-0.383201	0	1	0	0.285413	0.861624	5.0171	6.59286	-1	-1	-1	-1	-1
BLS	200011	0	0	0.0438071	1.05e-10	0.0433066	0.10693	0	0	0	0.479226	0.866966	-6.50619	-23.8885	-1	-1	-1	-1	-1
DIS	200011	0	0	0.0438071	1.14e-10	0.0652642	0.227389	1	0	1	0.232313	0.87689	-8.01754	-18.9321	-1	-1	-1	-1	-1
AA	200011	0	1	0.0438071	2.37e-10	0.0663489	-0.407148	0	1	0	0.318503	0.898004	10.4041	7.85559	-1	-1	-1	-1	-1
IBM	200011	0	1	0.0438071	3.47e-11	0.0740666	-0.416284	0	0	0	0.446967	0.925134	-9.6571	9.34451	1	1	1	1	1
MCD	200011	0	0	0.0438071	1.39e-10	0.0565388	-0.118088	0	1	0	0.375	0.937255	2.15652	4.41473	-1	-1	-1	-1	-1
CSCO	200011	0	1	0.0438071	1.33e-11	0.178128	-0.136435	1	1	0	0.362175	0.968668	-10.093	10.4066	1	1	1	1	1
GM	200011	0	1	0.0438071	1.64e-10	0.111233	0.0767672	0	0	1	0.528705	0.969697	5.09429	-7.88263	1	1	1	1	1
HD	200011	0	0	0.0438071	7.82e-11	0.068951	-0.40776	1	0	1	0.471783	0.972887	12.3797	-1.25758	1	1	1	1	1
DD	200011	0	1	0.0438071	1.79e-10	0.0474573	-0.309248	0	0	1	0.385975	0.979321	8.06834	-6.6788	1	1	1	1	1
GE	200011	0	1	0.0438071	2.04e-11	0.0287478	-0.336065	0	1	0	0.315183	1.03783	-1.53618	8.99429	1	1	1	1	1
MSFT	200011	0	0	0.0438071	7.98e-12	0.188804	-0.194426	0	1	0	0.327857	1.0512	-12.8154	9.01521	1	1	1	1	1
F	200011	0	1	0.0438071	2.25e-10	0.0525266	-0.124191	0	0	0	0.351013	1.06319	0.143103	-12.2672	1	1	1	1	1
BAC	200011	0	2	0.0438071	7.91e-11	0.0856206	0.160106	0	0	0	0.369364	1.07668	12.12	-10.4363	1	1	1	1	1
JNPR	200011	0	1	0.0438071	3.66e-11	1.00231	0.0333376	0	0	0	0.366544	1.08576	-17.6007	-3.15531	-1	-1	-1	-1	-1
INTC	200011	0	1	0.0438071	2e-11	0.150829	-0.344932	0	1	0	0.234592	1.09195	1.89111	20.7931	-1	-1	-1	-1	-1
DCX	200011	0	1	0.0438071	7.39e-10	0.0151661	0.269136	0	0	0	0.370953	1.15479	5.97792	0.339714	-1	-1	-1	-1	-1
TXN	200011	0	1	0.0438071	9.75e-11	0.125014	-0.297902	0	1	0	0.224605	1.15913	29.0174	1.03457	-1	-1	-1	-1	-1
CMB	200011	0	2	0.0438071	7.75e-11	0.119337	-0.366679	0	0	0	0.266125	1.16949	21.8538	-6.67555	1	1	1	1	1
T	200011	0	0	0.0438071	7.02e-11	0.110379	-0.174816	0	0	0	0.216253	1.18153	-2.66916	5.07688	-1	-1	1	1	1
MOT	200011	0	1	0.0438071	1.3e-10	0.105829	-0.452305	0	0	1	0.117755	1.24299	4.94024	-0.816337	-1	-1	-1	1	1
LMG	200011	0	0	0.0438071	4.44e-10	0.0424122	-0.474031	1	0	1	0.204139	1.32719	3.40167	-12.5219	1	1	1	1	1
HWP	200011	0	1	0.0438071	1.11e-10	0.100298	0.589789	1	0	1	0.234259	1.3834	-0.058287	-15.5367	-1	-1	-1	-1	-1
WCOM	200011	0	0	0.0438071	5.09e-11	0.487415	0.590451	0	0	1	0.168666	1.40586	5.91217	-16.0487	1	1	1	1	1
DELL	200011	0	1	0.0438071	6e-11	0.278358	-0.229714	1	0	1	0.137623	1.42208	2.25581	-14.6319	1	1	1	1	1
LU	200011	0	0	0.0438071	7.76e-11	0.139612	-0.233351	0	0	1	0.121701	1.49799	7.28667	3.58951	-1	-1	-1	-1	-1
AOL	200012	1	0	0.0417045	4.98e-11	0.151139	0.274362	0	1	0	0.198009	0.0104	58.7224	-20.7186	1	1	1	1	1
PFE	200012	1	1	0.0417045	2.7e-11	0.0442361	0.117612	0	1	0	0.331532	0.0148	8.45428	-12.957	1	1	1	1	1
BRK	200012	1	2	0.0417045	4.9e-10	0.00647321	-0.13	0	0	0	0.906711	0.0140845	1.06582	-1.32021	-1	-1	-1	-1	1
EMC	200012	1	1	0.0417045	4.59e-11	0.151614	0.259764	0	0	1	0.479063	0.231203	8.61389	-3.49877	1	1	1	1	1
SEBL	200012	1	0	0.0417045	6.83e-11	0.57419	0.201858	0	1	0	0.341864	0.247689	-22.4298	9.5687	1	1	1	1	1
CMCSK	200012	1	0	0.0417045	6.53e-11	0.258368	0.701574	0	1	0	0.588546	0.338323	-1.46003	14.129	1	1	1	1	1
VRTS	200012	1	0	0.0417045	6.18e-11	0.631192	0.22089	0	0	0	0.442198	0.338571	-7.65806	-1.06358	-1	-1	-1	-1	-1
FNM	200012	1	2	0.0417045	4.96e-11	0.076121	0.181321	0	1	0	0.700303	0.353026	-11.6319	4.47197	1	1	1	1	1
WMT	200012	1	0	0.0417045	5.47e-11	0.0386127	-0.121806	0	1	0	0.576271	0.383529	7.61752	11.5364	-1	-1	-1	-1	-1
FRE	200012	1	2	0.0417045	7.35e-11	0.102042	0.0608727	0	1	0	0.602845	0.395644	-9.6535	6.06969	1	1	1	1	1
SWY	200012	1	0	0.0417045	1.63e-10	0.075738	-0.225076	0	1	0	0.940734	0.408	-18.3486	3.64344	1	1	1	1	1
MMC	200012	1	2	0.0417045	1.86e-10	0.0727405	-0.112354	0	0	1	0.881356	0.412927	-5.4283	-4.22438	-1	-1	-1	-1	-1
WM	200012	1	2	0.0417045	1.29e-10	0.114926	0.307054	0	1	0	0.739869	0.416961	-4.19815	8.61012	1	1	1	1	1
ENE	200012	1	0	0.0417045	8.92e-11	0.0826527	0.0501722	0	0	1	0.948645	0.440602	-9.60989	17.456	1	1	1	1	1
BK	200012	1	2	0.0417045	1.1e-10	0.0703201	0.142353	0	1	0	0.862305	0.443941	1.07775	-11.4983	1	1	1	1	1
ALL	200012	1	2	0.0417045	1.85e-10	0.0715122	0.00698187	0	0	0	0.452597	0.451937	-3.3289	-0.654612	-1	-1	-1	-1	-1
JNJ	200012	1	1	0.0417045	3.06e-11	0.0502305	0.00844885	0	1	0	1.00298	0.454491	-10.6647	4.25846	1	1	1	1	1
MO	200012	1	1	0.0417045	5.73e-11	0.076607	-0.0341071	0	0	0	0.325323	0.458807	1.12972	7.22654	-1	-1	-1	-1	-1
GLW	200012	1	1	0.0417045	6.04e-11	0.240016	-0.176634	0	0	0	0.161044	0.466272	-9.55158	-6.05204	-1	-1	-1	-1	-1
BA	200012	1	1	0.0417045	8.9e-11	0.0884848	0.0676258	0	0	0	0.616103	0.46875	-10.724	-19.0981	-1	-1	-1	-1	-1
QCOM	200012	1	1	0.0417045	3.32e-11	0.508166	0.16342	0	1	0	0.226841	0.471483	-5.46616	0.0790721	-1	-1	-1	1	1
MTC	200012	1	1	0.0417045	7.46e-11	0.0660785	-0.0565003	0	0	0	0.397394	0.512295	-7.46858	-4.45125	-1	-1	-1	-1	-1
DUK	200012	1	0	0.0417045	1.06e-10	0.0877745	0.0344077	0	0	1	0.94788	0.514663	-54.1252	-13.6835	-1	-1	-1	-1	-1
WFC	200012	1	2	0.0417045	4.23e-11	0.0609548	0.737404	0	1	0	0.883053	0.534231	-3.16444	7.93603	1	1	1	1	1
MMM	200012	1	1	0.0417045	6.29e-11	0.155883	1.16012	0	1	0	1.17848	0.53527	-9.18342	12.6614	1	1	1	1	1
KMB	200012	1	1	0.0417045	1.19e-10	0.0714484	-0.0613727	0	0	0	0.666887	0.538442	-6.65441	-6.38479	-1	-1	-1	-1	-1
MWD	200012	1	2	0.0417045	9.73e-11	0.0939184	0.128956	1	0	0	0.555166	0.543375	1.20535	24.8911	-1	-1	-1	-1	-1
SLB	200012	1	0	0.0417045	9.76e-11	0.135845	0.166833	0	0	1	0.6395	0.548084	-8.58244	25.9141	1	1	1	1	1
WAG	200012	1	0	0.0417045	2.63e-10	0.0490015	-0.0576627	0	1	0	0.669	0.554559	-6.32758	-11.3424	-1	-1	-1	-1	-1
GS	200012	1	2	0.0417045	1.18e-10	0.124954	0.36857	1	0	0	0.835041	0.559322	-5.61261	15.4038	1	1	1	1	1
PEP	200012	1	1	0.0417045	5.5e-11	0.0759617	0.215109	0	1	0	0.780512	0.562421	-11.7808	3.57853	1	1	1	1	1
MDT	200012	1	1	0.0417045	1.08e-10	0.0557324	-0.14247	0	1	0	0.66805	0.569358	-12.584	5.57552	1	1	1	1	1
EMR	200012	1	1	0.0417045	1.64e-10	0.078716	0.101817	0	0	0	0.796086	0.570975	-1.30553	0.485866	-1	-1	-1	-1	-1
VIA	200012	1	0	0.0417045	1.18e-10	0.0712385	0.0059398	0	0	0	0.528996	0.572193	12.4811	-0.152301	1	1	1	1	1
LLY	200012	1	1	0.0417045	6.15e-11	0.0497223	-0.126604	0	1	0	0.769112	0.601746	-15.7085	-1.4355	-1	-1	-1	-1	-1
AUD	200012	1	0	0.0417045	1.45e-10	0.0539698	0.0296003	0	0	0	0.789556	0.60612	-4.16991	-11.3272	-1	-1	-1	-1	-1
Q	200012	1	0	0.0417045	1.58e-10	0.0657197	-0.00599237	0	1	0	0.47842	0.611621	-3.97442	20.3439	1	1	1	1	1
KRB	200012	1	2	0.0417045	2.52e-10	0.0576865	0.0970471	0	0	1	0.820833	0.614213	-2.22668	-7.82661	-1	-1	-1	-1	-1
CHV	200012	1	1	0.0417045	8.6e-11	0.0616548	0.225122	0	1	0	0.846491	0.61436	1.40612	1.25405	-1	-1	-1	-1	-1
SGP	200012	1	1	0.0417045	5.99e-11	0.0628937	0.00108216	0	1	0	0.531616	0.61674	-7.12	1.34078	-1	1	1	1	1
AHP	200012	1	1	0.0417045	9.97e-11	0.0592436	0.17797	0	1	0	0.58639	0.617624	-5.42895	10.2279	1	1	1	1	1
JDSU	200012	1	1	0.0417045	3.4e-11	0.763783	0.342206	0	0	1	0.158132	0.623688	12.2367	-8.13896	1	1	1	1	1
AMAT	200012	1	1	0.0417045	6.75e-11	0.45486	0.0209921	0	1	0	0.208746	0.625205	13.7166	7.22772	-1	-1	-1	-1	-1
TYC	200012	1	1	0.0417045	5.54e-11	0.0853031	0.0445918	0	0	1	0.53753	0.637387	10.5149	-10.0989	1	1	1	1	1
TWX	200012	1	0	0.0417045	8.23e-11	0.106201	0.385515	0	0	1	0.493995	0.638878		-16.1083	-1	-1	-1	-1	-1
MRK	200012	1	1	0.0417045	3.03e-11	0.0512721	-0.194229	0	1	0	0.603546	0.646195	-9.88608	-2.6177	-1	-1	-1	-1	-1
UTX	200012	1	1	0.0417045	1.08e-10	0.0950128	0.455841	0	1	0	0.542709	0.647854	-4.17944	10.8334	1	1	1	1	1
XOM	200012	1	1	0.0417045	3.29e-11	0.0353821	0.122886	0	0	1	0.806845	0.65133	-3.20555	-8.32694	-1	-1	-1	-1	-1
BMY	200012	1	1	0.0417045	6.8e-11	0.0464971	-0.112483	0	1	0	0.552546	0.671175	-15.1471	0.976067	1	1	1	1	1
ABT	200012	1	1	0.0417045	1.02e-10	0.0575361	0.407082	0	1	0	0.643154	0.672258	-6.03668	-17.1025	-1	-1	-1	-1	-1
UN	200012	1	1	0.0417045	4.11e-10	0.0274957	-0.0248505	0	1	0	0.288704	0.683217	-7.15864	-10.2706	-1	-1	-1	-1	-1
ORCL	200012	1	0	0.0417045	4.02e-11	0.166531	-0.325387	1	1	0	0.259342	0.686022	-21.9888	15.4338	1	1	1	1	1
MER	200012	1	2	0.0417045	8.36e-11	0.114537	0.0451121	0	1	0	0.470259	0.692026	-0.0651696	17.0172	1	1	1	1	1
ONE	200012	1	2	0.0417045	1.37e-10	0.0714359	0.146366	0	0	0	0.579051	0.706485	13.22	-8.39957	1	1	1	1	1
CL	200012	1	1	0.0417045	2.01e-10	0.0609795	0.0575816	0	1	0	0.581532	0.708753	-5.92161	7.5085	1	1	1	1	1
SCH	200012	1	2	0.0417045	2.95e-10	0.0665298	0.388804	0	1	0	0.258542	0.709251	-11.042	3.00334	1	1	1	1	1
HON	200012	1	1	0.0417045	9.91e-11	0.116123	-0.224478	0	0	1	0.512873	0.712021	2.16536	-12.5579	1	1	1	1	1
AMGN	200012	1	1	0.0417045	6.18e-11	0.140408	-0.109213	0	0	1	0.500244	0.71261	4.0305	-1.21299	-1	-1	-1	1	1
PG	200012	1	1	0.0417045	7.8e-11	0.0520212	-0.0339217	0	1	0	0.515612	0.720319	-7.86697	4.69229	1	1	1	1	1
TGT	200012	1	0	0.0417045	1.43e-10	0.12946	0.379971	0	1	0	0.312727	0.72093	18.0749	13.9537	-1	-1	-1	-1	-1
FBF	200012	1	2	0.0417045	1.53e-10	0.0869706	0.391716	0	0	1	0.434877	0.725458	21.082	-9.44051	1	1	1	1	1
C	200012	1	2	0.0417045	3.02e-11	0.0643889	0.15792	0	0	1	0.68197	0.734394	11.6678	-1.97046	1	1	1	1	1
TX	200012	1	1	0.0417045	1.57e-10	0.0677566	-0.0476229	0	1	0	0.535272	0.749497	1.40135	3.81335	-1	-1	-1	-1	-1
AXP	200012	1	2	0.0417045	8.19e-11	0.0660126	0.183616	0	1	0	0.330451	0.753129	-14.0934	-7.17271	-1	-1	-1	-1	-1
KO	200012	1	1	0.0417045	6.46e-11	0.0388889	0.0220333	0	1	0	0.712719	0.754872	-2.7421	-10.6193	-1	-1	-1	-1	-1
AA	200012	1	1	0.0417045	2.83e-10	0.0910921	0.372926	0	1	0	0.378531	0.755597	9.24034	10.4041	-1	-1	-1	-1	-1
AIG	200012	1	2	0.0417045	3.25e-11	0.0403319	0.15835	0	1	0	0.653543	0.784401	-12.9703	-0.471507	-1	-1	-1	-1	-1
TXN	200012	1	1	0.0417045	1.01e-10	0.124144	-0.00591415	0	1	0	0.285177	0.787599	-22.3495	29.0174	1	1	1	1	1
SBC	200012	1	0	0.0417045	6.63e-11	0.0461583	0.17656	0	0	0	0.614148	0.79712	3.28509	-13.7651	1	1	1	1	1
STM	200012	1	1	0.0417045	5.04e-10	0.0364146	-0.29373	0	1	0	0.214062	0.805839	-1.65285	9.63011	1	1	1	1	1
G	200012	1	1	0.0417045	1.88e-10	0.0649752	0.19772	0	1	0	0.304371	0.807958	-11.3061	5.0171	1	1	1	1	1
CMB	200012	1	2	0.0417045	6.27e-11	0.153507	0.286333	0	0	0	0.327921	0.811554	23.5263	21.8538	-1	-1	-1	-1	-1
BUD	200012	1	1	0.0417045	1.73e-10	0.0556425	0.061272	0	0	0	0.565217	0.82967	-4.41408	-1.21976	-1	-1	-1	-1	-1
HD	200012	1	0	0.0417045	9e-11	0.0755663	0.0984819	0	0	0	0.550038	0.834473	3.61142	12.3797	-1	-1	-1	-1	-1
DNA	200012	1	1	0.0417045	3.51e-10	0.0502366	-0.252641	0	1	0	0.422553	0.835123	-47.2069	5.07299	1	1	1	1	1
DD	200012	1	1	0.0417045	1.42e-10	0.0696921	0.468524	0	0	0	0.440707	0.857697	-7.15443	8.06834	1	1	1	1	1
BEL	200012	1	0	0.0417045	8.39e-11	0.0395478	0.0747596	0	0	0	0.49022	0.870324	13.3635	-16.3506	1	1	1	1	1
BAC	200012	1	2	0.0417045	7.96e-11	0.0884311	0.032825	0	0	0	0.424277	0.870572	20.636	12.12	-1	-1	-1	-1	-1
DIS	200012	1	0	0.0417045	1.42e-10	0.0543773	-0.166814	0	0	1	0.232313	0.87689	6.33892	-8.01754	1	1	1	1	1
MCD	200012	1	0	0.0417045	1.41e-10	0.0783624	0.385993	0	1	0	0.4	0.878676	-10.583	2.15652	1	1	1	1	1
BLS	200012	1	0	0.0417045	1.9e-10	0.0315643	-0.271144	0	0	0	0.469198	0.885496	6.638	-6.50619	1	1	1	1	1
SUNW	200012	1	1	0.0417045	3.58e-11	0.413653	1.26345	0	0	1	0.210775	0.921525	0.512368	-49.6479	1	1	1	1	1
DCX	200012	1	1	0.0417045	5.47e-10	0.0168332	0.0970858	0	1	0	0.397587	0.93301	14.6985	5.97792	-1	-1	-1	-1	-1
GM	200012	1	1	0.0417045	1.28e-10	0.101333	-0.0889991	0	0	1	0.544059	0.942331	5.84976	5.09429	-1	-1	-1	-1	-1
F	200012	1	1	0.0417045	2.08e-10	0.063909	0.216697	0	1	0	0.36162	0.970667	25.2142	0.143103	-1	-1	-1	-1	-1
JNPR	200012	1	1	0.0417045	3.6e-11	1.08112	0.0804139	0	0	1	0.370772	0.988597	-40.2754	-17.6007	-1	-1	-1	-1	-1
MOT	200012	1	1	0.0417045	1.32e-10	0.161623	0.527201	0	0	1	0.118855	0.990741	8.70375	4.94024	-1	-1	-1	-1	-1
NT	200012	1	1	0.0417045	6.02e-11	0.141941	-0.0677051	0	0	1	0.254212	1	7.62286	-20.4785	1	1	1	1	1
LMG	200012	1	0	0.0417045	4.72e-10	0.0745134	0.756884	0	0	0	0.204139	1	26.7605	3.40167	-1	-1	-1	-1	-1
HWP	200012	1	1	0.0417045	1.35e-10	0.0815729	-0.186696	0	0	1	0.233796	1.00198	5.97464	-0.058287	-1	-1	1	1	1
IBM	200012	1	1	0.0417045	3.87e-11	0.0955702	0.285692	0	0	1	0.406334	1.01765	30.6883	-9.6571	1	1	1	1	1
GE	200012	1	1	0.0417045	2.44e-11	0.033246	0.15647	0	0	0	0.304849	1.0339	-6.30695	-1.53618	-1	-1	-1	-1	-1
WCOM	200012	1	0	0.0417045	3.95e-11	0.394511	-0.190016	0	0	1	0.158786	1.06222	51.5329	5.91217	-1	-1	-1	-1	-1
DELL	200012	1	1	0.0417045	5.96e-11	0.342063	0.228862	0	0	0	0.124665	1.10394	46.5725	2.25581	-1	-1	-1	-1	-1
T	200012	1	0	0.0417045	7.67e-11	0.115188	0.0430953	0	0	0	0.190083	1.13768	39.6718	-2.66916	1	1	1	1	1
LU	200012	1	0	0.0417045	1.01e-10	0.201568	0.443766	0	0	0	0.105572	1.15278	35.0375	7.28667	-1	-1	-1	-1	-1
CSCO	200012	1	1	0.0417045	1.22e-11	0.222617	0.249757	0	0	0	0.289362	1.21242	-12.953	-10.093	-1	-1	-1	-1	-1
INTC	200012	1	1	0.0417045	1.83e-11	0.186008	0.231591	0	1	0	0.185285	1.26611	17.092	1.89111	-1	-1	-1	-1	-1
MSFT	200012	1	0	0.0417045	1.36e-11	0.219082	0.160369	0	1	0	0.247857	1.32277	36.4459	-12.8154	1	1	1	1	1
PFE	200101	0	1	0.0248738	2.88e-11	0.0541811	0.224815	1	1	0	0.325405	0.0146	5.33036	8.45428	-1	-1	-1	-1	-1
AOL	200101	0	0	0.0248738	4.17e-11	0.119775	0.413102	1	1	0	0.299061	0.0166	14.1727	58.7224	-1	-1	-1	-1	-1
BRK	200101	0	2	0.0248738	5.99e-10	0.00602679	-0.0689655	0	0	0	0.873507	0.0146199	-0.965384	1.06582	-1	-1	-1	-1	1
EMC	200101	0	1	0.0248738	4.57e-11	0.15111	-0.00332451	1	0	1	0.547429	0.243453	-28.987	8.61389	1	1	1	1	1
CMCSK	200101	0	0	0.0248738	4.74e-11	0.219026	-0.152271	0	1	0	0.603524	0.329927	18.6363	-1.46003	1	1	1	1	1
FDC	200101	0	0	0.0248738	2.05e-10	0.132568	0.505163	1	1	0	0.744992	0.340199	7.32146	13.4162	-1	-1	-1	-1	-1
WMT	200101	0	0	0.0248738	4.68e-11	0.0402853	0.0433192	0	1	0	0.616136	0.358715	3.20404	7.61752	-1	-1	-1	-1	-1
COX	200101	0	0	0.0248738	2.93e-10	0.0410973	0.576397	0	1	0	0.586246	0.395502	5.60861	-2.4492	-1	1	1	1	1
FNM	200101	0	2	0.0248738	4.48e-11	0.125392	0.647278	1	0	0	0.855101	0.412847	2.21622	-11.6319	1	1	1	1	1
CAH	200101	0	0	0.0248738	1.23e-10	0.112087	-0.0236074	1	0	1	0.923002	0.438746	-1.09065	-4.02535	-1	-1	-1	-1	-1
MMC	200101	0	2	0.0248738	1.16e-10	0.119908	0.64844	1	0	1	0.814689	0.446718	3.34524	-5.4283	-1	1	1	1	1
FRE	200101	0	2	0.0248738	6.53e-11	0.165952	0.626307	1	0	0	0.533917	0.446721	2.22005	-9.6535	1	1	1	1	1
BK	200101	0	2	0.0248738	1.24e-10	0.0851609	0.211047	1	1	0	0.855156	0.447652	2.35068	1.07775	-1	-1	-1	-1	-1
WM	200101	0	2	0.0248738	1.11e-10	0.18811	0.636799	1	1	0	0.672767	0.458549	-0.917643	-4.19815	-1	-1	-1	-1	-1
MO	200101	0	1	0.0248738	5.22e-11	0.0928085	0.211489	1	1	0	0.325323	0.458807	-0.153287	1.12972	-1	-1	-1	-1	-1
QCOM	200101	0	1	0.0248738	3.81e-11	0.44628	-0.120137	1	0	0	0.232017	0.460967	-25.0921	-5.46616	-1	-1	-1	-1	-1
BAX	200101	0	0	0.0248738	1.36e-10	0.119915	-0.480306	1	1	0	0.995103	0.466545	2.97848	0.599293	-1	-1	-1	-1	-1
AMAT	200101	0	1	0.0248738	3.83e-11	0.678061	0.492139	0	1	0	0.275026	0.474534	17.6526	13.7166	-1	-1	-1	-1	-1
VIA	200101	0	0	0.0248738	1.27e-10	0.079745	0.119409	0	1	0	0.624611	0.484601	14.0231	12.4811	-1	-1	-1	-1	-1
ALL	200101	0	2	0.0248738	2.2e-10	0.0882627	0.234233	0	0	1	0.403948	0.506366	-10.4282	-3.3289	-1	-1	-1	-1	-1
MWD	200101	0	2	0.0248738	5.93e-11	0.120646	0.284585	0	1	0	0.594046	0.507812	-1.69673	1.20535	-1	-1	-1	-1	1
JNJ	200101	0	1	0.0248738	3.77e-11	0.060578	0.206001	1	0	0	0.886425	0.512724	6.60592	-10.6647	1	1	1	1	1
GS	200101	0	2	0.0248738	8.05e-11	0.150735	0.206317	0	0	0	0.888238	0.525824	-8.20642	-5.61261	-1	-1	-1	-1	-1
BA	200101	0	1	0.0248738	1e-10	0.0930116	0.05116	1	0	1	0.546091	0.528846	-3.02445	-10.724	-1	-1	-1	-1	-1
CCU	200101	0	0	0.0248738	1.63e-10	0.145812	0.422577	0	0	0	0.597572	0.553979	-1.61136	34.599	1	1	1	1	1
HI	200101	0	2	0.0248738	1.83e-10	0.0882383	0.307503	1	0	0	0.417278	0.555628	-4.96862	9.04116	1	1	1	1	1
PHA	200101	0	1	0.0248738	4.44e-11	0.0765495	0.158462	0	0	1	0.364951	0.557836	-11.4397	-7.46858	-1	-1	-1	-1	-1
WAG	200101	0	0	0.0248738	1.76e-10	0.0615444	0.263105	1	0	0	0.65504	0.566378	13.1317	-6.32758	1	1	1	1	1
SLB	200101	0	0	0.0248738	6.08e-11	0.138881	0.0223534	1	0	1	0.6144	0.570475	-14.5849	-8.58244	-1	-1	-1	-1	-1
TYC	200101	0	0	0.0248738	3.56e-11	0.105983	0.242428	1	0	0	0.59661	0.574269	-20.3822	10.5149	1	1	1	1	1
WFC	200101	0	2	0.0248738	5.74e-11	0.0673532	0.104969	1	0	0	0.816809	0.577558	-9.31465	-3.16444	-1	-1	-1	-1	-1
LOW	200101	0	0	0.0248738	2.36e-10	0.154803	0.230757	0	1	0	0.67498	0.579981	13.0254	18.6694	-1	-1	-1	-1	-1
MMM	200101	0	1	0.0248738	7.29e-11	0.125425	-0.195394	1	1	0	0.918257	0.582919	-7.87829	-9.18342	-1	-1	-1	-1	-1
KMB	200101	0	1	0.0248738	1.29e-10	0.0856722	0.199077	1	0	0	0.610849	0.587838	8.88083	-6.65441	1	1	1	1	1
EMR	200101	0	1	0.0248738	1.52e-10	0.0813099	0.0329523	1	0	0	0.767677	0.592105	-18.3316	-1.30553	-1	-1	-1	-1	-1
EDS	200101	0	0	0.0248738	2.05e-10	0.101206	-0.0775365	0	1	0	0.809455	0.596361	13.7802	-2.86362	1	1	1	1	1
TGT	200101	0	0	0.0248738	1.39e-10	0.128269	-0.0091998	0	1	0	0.368291	0.612164	20.5822	18.0749	-1	-1	-1	-1	-1
USB	200101	0	2	0.0248738	2.24e-10	0.0804329	-0.118186	1	1	0	0.232677	0.619712	-18.4776	9.177	1	1	1	1	1
CHV	200101	0	1	0.0248738	5.9e-11	0.0734769	0.191747	1	1	0	0.834887	0.622899	6.29048	1.40612	-1	-1	-1	-1	-1
KRB	200101	0	2	0.0248738	1.65e-10	0.0806586	0.398223	1	0	1	0.804222	0.6269	-9.20559	-2.22668	-1	-1	-1	-1	-1
FBF	200101	0	2	0.0248738	8.74e-11	0.132127	0.523497	1	0	1	0.501766	0.628749	-3.96605	21.082	1	1	1	1	1
PEP	200101	0	1	0.0248738	6.89e-11	0.0688731	-0.0933184	0	0	0	0.694016	0.632516	6.99455	-11.7808	1	1	1	1	1
MDT	200101	0	1	0.0248738	5.92e-11	0.0755056	0.354789	0	1	0	0.59751	0.636574	-6.41516	-12.584	-1	-1	-1	-1	-1
ADP	200101	0	0	0.0248738	1.5e-10	0.0662741	0.236154	1	0	1	0.7465	0.641079	-0.71987	-4.16991	-1	-1	-1	-1	-1
AMGN	200101	0	1	0.0248738	4.19e-11	0.2467	0.757021	1	0	0	0.550122	0.648	8.95664	4.0305	-1	-1	-1	-1	-1
MER	200101	0	2	0.0248738	5.22e-11	0.150588	0.314756	1	1	0	0.5	0.650862	-3.0083	-0.0651696	-1	-1	-1	-1	-1
WCOM	200101	0	0	0.0248738	4.82e-11	0.380858	-0.0346066	0	0	0	0.243472	0.652174	4.66949	51.5329	-1	-1	-1	-1	-1
ONE	200101	0	2	0.0248738	8.87e-11	0.0947202	0.325946	1	0	0	0.619763	0.660077	-9.76362	13.22	1	1	1	1	1
AHP	200101	0	1	0.0248738	8.24e-11	0.0794079	0.340362	1	1	0	0.545329	0.664129	12.3495	-5.42895	1	1	1	1	1
DELL	200101	0	1	0.0248738	4.16e-11	0.3503	0.0240795	0	1	0	0.186774	0.667464	10.7764	46.5725	-1	-1	-1	-1	-1
C	200101	0	2	0.0248738	2.11e-11	0.0641379	0.128446	1	0	0	0.747513	0.670002	-6.28329	11.6678	1	1	1	1	1
JPM	200101	0	2	0.0248738	4.25e-11	0.186817	0.235676	0	1	0	0.396861	0.670576	-6.3722	23.5263	1	1	1	1	1
XOM	200101	0	1	0.0248738	2.54e-11	0.0448418	0.267356	1	0	1	0.780974	0.672906	-7.0269	-3.20555	-1	-1	-1	-1	-1
UTX	200101	0	1	0.0248738	1.33e-10	0.0986632	0.0384201	1	1	0	0.51755	0.679348	15.6661	-4.17944	1	1	1	1	1
ORCL	200101	0	0	0.0248738	2.42e-11	0.187128	0.123682	0	0	0	0.2599	0.684549	-3.05842	-21.9888	-1	-1	-1	-1	-1
AA	200101	0	1	0.0248738	2.24e-10	0.0929285	0.0201596	1	1	0	0.415141	0.688963	-0.863592	9.24034	1	1	1	1	1
SGP	200101	0	1	0.0248738	7.79e-11	0.0940738	0.49576	1	1	0	0.472131	0.694444	-21.5988	-7.12	-1	-1	-1	-1	-1
FITB	200101	0	2	0.0248738	1.35e-10	0.110244	0.00046889	1	1	0	0.692982	0.697257	0.967158	3.54704	-1	-1	-1	-1	-1
MSFT	200101	0	0	0.0248738	9.94e-12	0.191343	-0.126118	1	1	0	0.348929	0.710338	25.7559	36.4459	-1	-1	-1	-1	-1
LLY	200101	0	1	0.0248738	5.98e-11	0.0731187	0.470542	1	0	0	0.65124	0.71066	-0.188997	-15.7085	-1	-1	-1	-1	-1
HON	200101	0	1	0.0248738	9.62e-11	0.133516	0.149786	1	0	0	0.512195	0.712963	-2.03639	2.16536	-1	-1	-1	1	1
T	200101	0	0	0.0248738	7.52e-11	0.109427	-0.0500094	1	0	0	0.264353	0.71905	19.8992	39.6718	-1	-1	-1	-1	-1
ABT	200101	0	1	0.0248738	1.01e-10	0.0610283	0.0606945	1	0	0	0.595651	0.725869	9.14338	-6.03668	1	1	1	1	1
DOW	200101	0	1	0.0248738	2.21e-10	0.105444	-0.00307105	1	1	0	0.256688	0.727041	-10.97	0.220375	1	1	1	1	1
STM	200101	0	1	0.0248738	4.3e-10	0.0481139	0.321283	1	1	0	0.2361	0.730623	-12.2109	-1.65285	-1	-1	-1	-1	-1
FTU	200101	0	2	0.0248738	1.62e-10	0.0985081	0.105	1	0	0	0.334492	0.731285	1.26738	28.9546	-1	-1	-1	-1	-1
MRK	200101	0	1	0.0248738	2.87e-11	0.0631043	0.230774	1	0	0	0.529766	0.736189	-2.35298	-9.88608	-1	-1	-1	-1	-1
BAC	200101	0	2	0.0248738	6.63e-11	0.0900634	0.0184593	1	0	0	0.497757	0.742057	-1.29441	20.636	1	1	1	1	1
IBM	200101	0	1	0.0248738	2.09e-11	0.113385	0.186411	1	0	0	0.535405	0.758929	2.98591	30.6883	-1	-1	-1	-1	-1
UN	200101	0	1	0.0248738	3.78e-10	0.032634	0.186874	0	0	0	0.25945	0.760255	-9.6637	-7.15864	-1	-1	-1	-1	-1
CL	200101	0	1	0.0248738	1.7e-10	0.065945	0.0814299	0	1	0	0.541261	0.761485	8.26072	-5.92161	1	1	1	1	1
PG	200101	0	1	0.0248738	7.29e-11	0.0585735	0.125954	1	1	0	0.472243	0.78647	-2.1229	-7.86697	-1	-1	-1	-1	-1
SBC	200101	0	0	0.0248738	5.1e-11	0.0390933	-0.15306	1	0	0	0.621865	0.787229	2.65962	3.28509	-1	-1	-1	-1	-1
HD	200101	0	0	0.0248738	6.84e-11	0.0966871	0.2795	0	0	0	0.580286	0.790975	-8.02747	3.61142	1	1	1	1	1
KO	200101	0	1	0.0248738	5.89e-11	0.0351829	-0.0952981	1	0	0	0.678363	0.793103	-11.2754	-2.7421	-1	-1	-1	-1	-1
VZ	200101	0	0	0.0248738	6.15e-11	0.0382645	-0.0324498	0	0	0	0.537408	0.793904	-10.7409	13.3635	1	1	1	1	1
BMY	200101	0	1	0.0248738	5.51e-11	0.0698349	0.501921	1	1	0	0.462513	0.801826	-2.3531	-15.1471	-1	-1	-1	-1	-1
F	200101	0	1	0.0248738	1.28e-10	0.0691316	0.0817206	1	1	0	0.434947	0.807024	2.62478	25.2142	-1	-1	-1	-1	-1
DCX	200101	0	1	0.0248738	6.45e-10	0.0166377	-0.0116117	0	1	0	0.458673	0.808752	16.6595	14.6985	-1	-1	-1	-1	-1
INTC	200101	0	1	0.0248738	1.46e-11	0.199745	0.0738489	1	1	0	0.228043	0.8125	16.0595	17.092	-1	-1	-1	-1	-1
DIS	200101	0	0	0.0248738	1.34e-10	0.0647775	0.192108	0	0	1	0.244456	0.833333	4.20979	6.33892	-1	-1	-1	-1	-1
SUNW	200101	0	1	0.0248738	3.81e-11	0.331387	-0.198878	1	0	1	0.231096	0.840491	5.03717	0.512368	-1	-1	-1	-1	-1
TXN	200101	0	1	0.0248738	6.17e-11	0.160505	0.292893	1	1	0	0.263657	0.851884	-15.5221	-22.3495	-1	-1	-1	-1	-1
HWP	200101	0	1	0.0248738	1.18e-10	0.102195	0.230337	0	0	1	0.272963	0.856513	-2.65961	5.97464	-1	1	1	1	1
BLS	200101	0	0	0.0248738	1.25e-10	0.0371431	0.176746	1	0	0	0.48298	0.860228	-4.92007	6.638	1	1	1	1	1
BUD	200101	0	1	0.0248738	1.5e-10	0.0966916	0.737728	1	0	0	0.538634	0.870618	7.96362	-4.41408	1	1	1	1	1
MOT	200101	0	1	0.0248738	1.03e-10	0.139228	-0.138562	1	0	0	0.133881	0.879548	-15.7047	8.70375	1	1	1	1	1
GM	200101	0	1	0.0248738	1.22e-10	0.138378	0.365574	1	0	0	0.573565	0.893855	13.8877	5.84976	-1	-1	-1	-1	-1
AIG	200101	0	2	0.0248738	2.93e-11	0.0577403	0.431628	0	0	0	0.563746	0.909345	9.56158	-12.9703	1	1	1	1	1
G	200101	0	1	0.0248738	1.38e-10	0.105927	0.630275	1	1	0	0.266414	0.923071	9.11164	-11.3061	1	1	1	1	1
AXP	200101	0	2	0.0248738	7.24e-11	0.125447	0.900346	1	0	0	0.283308	0.928875	2.48382	-14.0934	1	1	1	1	1
DD	200101	0	1	0.0248738	1.04e-10	0.0809543	0.161599	1	0	0	0.398723	0.94801	-2.49521	-7.15443	-1	-1	-1	-1	-1
MCD	200101	0	0	0.0248738	1.02e-10	0.0919619	0.173546	1	1	0	0.345294	1.01789	-1.60021	-10.583	-1	-1	-1	-1	-1
CSCO	200101	0	1	0.0248738	1.18e-11	0.288837	0.305363	0	0	0	0.283215	1.0217	-16.3659	-12.953	-1	-1	-1	-1	-1
GE	200101	0	1	0.0248738	2.29e-11	0.0494314	0.486838	1	0	1	0.292401	1.04257	18.154	-6.30695	1	1	1	1	1
DNA	200101	0	1	0.0248738	2.13e-10	0.118904	1.36689	1	0	0	0.307194	1.14873	3.20715	-47.2069	1	1	1	1	1
DUK	200101	0	0	0.0248738	2.7e-10	0.0986013	1.2467	1	0	1	0.406616	1.19975	1.64659	-54.1252	1	1	1	1	1
PFE	200102	0	1	0.0319637	1.86e-11	0.0370887	-0.315468	0	1	0	0.324324	0.0144	8.78663	5.33036	-1	-1	-1	-1	-1
AOL	200102	0	0	0.0319637	3.57e-11	0.0756439	-0.368451	0	1	0	0.250526	0.0156	18.9448	14.1727	-1	-1	-1	-1	-1
BRK	200102	0	2	0.0319637	7e-10	0.00394345	-0.345679	0	0	0	0.897772	0.0142248	-4.33774	-0.965384	-1	-1	-1	-1	-1
CMCSK	200102	0	0	0.0319637	4.12e-11	0.141877	-0.352236	0	1	0	0.610573	0.326118	4.29757	18.6363	-1	-1	-1	-1	-1
FDC	200102	0	0	0.0319637	9.1e-11	0.100697	-0.240723	0	1	0	0.756631	0.334966	0.315597	7.32146	-1	-1	-1	-1	-1
FNM	200102	0	2	0.0319637	3.87e-11	0.0836559	-0.332847	0	0	0	0.918732	0.384253	-1.05719	2.21622	-1	-1	-1	-1	1
CAH	200102	0	0	0.0319637	9.48e-11	0.082838	-0.21822	0	0	1	0.983051	0.411946	-8.13216	-1.09065	-1	-1	-1	-1	-1
FRE	200102	0	2	0.0319637	5.62e-11	0.101253	-0.389867	0	0	0	0.576368	0.413819	-1.82283	2.22005	-1	-1	-1	1	1
MO	200102	0	1	0.0319637	3.95e-11	0.0679362	-0.267996	0	0	0	0.356229	0.419002	-4.98842	-0.153287	-1	-1	-1	-1	-1
WMT	200102	0	0	0.0319637	6.08e-11	0.0305676	-0.241223	1	1	0	0.543349	0.424236	8.07745	3.20404	-1	-1	-1	-1	-1
WM	200102	0	2	0.0319637	7.58e-11	0.11631	-0.380569	0	0	0	0.71627	0.430699	7.43952	-0.917643	-1	1	1	1	1
COX	200102	0	0	0.0319637	3.84e-10	0.0430347	0.0471404	1	1	0	0.523912	0.442558	16.1074	5.60861	-1	-1	-1	-1	-1
BAX	200102	0	0	0.0319637	8.72e-11	0.0796156	-0.336068	0	1	0	1.04277	0.445217	1.88487	2.97848	-1	-1	-1	-1	-1
MMC	200102	0	2	0.0319637	1.13e-10	0.06835	-0.429982	0	0	1	0.806026	0.451519	-5.65202	3.34524	-1	1	1	1	1
EMC	200102	0	1	0.0319637	5.06e-11	0.17336	0.240641	0	0	1	0.28643	0.465292	-13.5258	-28.987	-1	-1	-1	-1	-1
BK	200102	0	2	0.0319637	1.03e-10	0.0562098	-0.339958	0	1	0	0.809063	0.473156	5.12561	2.35068	-1	-1	-1	-1	-1
JNJ	200102	0	1	0.0319637	3.38e-11	0.0420369	-0.30607	0	1	0	0.926401	0.490599	-8.90617	6.60592	1	1	1	1	1
ALL	200102	0	2	0.0319637	1.37e-10	0.0622068	-0.295209	1	0	1	0.41413	0.493916	5.75834	-10.4282	1	1	1	1	1
BA	200102	0	1	0.0319637	9.65e-11	0.0599097	-0.35589	0	0	1	0.58063	0.497387	-11.8758	-3.02445	-1	-1	-1	-1	-1
EDS	200102	0	0	0.0319637	1.03e-10	0.130959	0.293993	1	1	0	0.928436	0.519936	-12.3301	13.7802	1	1	1	1	1
WAG	200102	0	0	0.0319637	1.4e-10	0.0456969	-0.257497	0	0	0	0.70912	0.523184	-5.98249	13.1317	1	1	1	1	1
KMB	200102	0	1	0.0319637	1.1e-10	0.0590972	-0.310194	0	0	0	0.674528	0.532343	-3.90989	8.88083	1	1	1	1	1
VIA	200102	0	0	0.0319637	6.03e-11	0.0821555	0.200389	0	1	0	0.562376	0.538229	-1.82963	14.0231	1	1	1	1	1
HI	200102	0	2	0.0319637	1.38e-10	0.07533	-0.146289	0	0	0	0.420472	0.551407	4.30847	-4.96862	-1	1	1	1	1
LOW	200102	0	0	0.0319637	1.11e-10	0.20901	0.350172	1	1	0	0.705667	0.55476	10.1615	13.0254	-1	-1	-1	-1	-1
AMAT	200102	0	1	0.0319637	3.9e-11	0.490582	-0.276493	1	1	0	0.230953	0.565089	15.2347	17.6526	-1	-1	-1	-1	-1
MMM	200102	0	1	0.0319637	7.31e-11	0.0818307	-0.345709	0	0	0	0.935685	0.573171	-9.53418	-7.87829	-1	-1	-1	-1	-1
TGT	200102	0	0	0.0319637	1.54e-10	0.0985838	-0.231426	0	1	0	0.378182	0.596154	1.95964	20.5822	-1	-1	-1	-1	-1
WFC	200102	0	2	0.0319637	6.76e-11	0.0364531	-0.458776	0	0	0	0.787156	0.599315	2.20977	-9.31465	1	1	1	1	1
PHA	200102	0	1	0.0319637	5.35e-11	0.0917637	0.19875	1	0	1	0.336808	0.604449	-1.84647	-11.4397	-1	-1	-1	-1	-1
PEP	200102	0	1	0.0319637	5.28e-11	0.0580205	-0.157574	1	0	0	0.725669	0.604926	-0.97296	6.99455	-1	-1	1	1	1
CCU	200102	0	0	0.0319637	1.18e-10	0.0896378	-0.385253	1	0	1	0.523711	0.632108	3.8676	-1.61136	-1	-1	-1	1	1
AMGN	200102	0	1	0.0319637	2.95e-11	0.158367	-0.355498	0	1	0	0.563814	0.632264	-15.0883	8.95664	1	1	1	1	1
AHP	200102	0	1	0.0319637	6.21e-11	0.0491711	-0.380777	0	1	0	0.569965	0.635422	-0.808275	12.3495	1	1	1	1	1
CHV	200102	0	1	0.0319637	4.46e-11	0.0629314	-0.143521	0	1	0	0.858747	0.64937	6.13816	6.29048	-1	-1	-1	-1	-1
ADP	200102	0	0	0.0319637	1.35e-10	0.0451532	-0.318691	0	0	1	0.735776	0.650424	-4.9159	-0.71987	-1	-1	-1	-1	-1
GS	200102	0	2	0.0319637	9.08e-11	0.123531	-0.117417	0	0	0	0.716447	0.651907	7.17477	-8.20642	1	1	1	1	1
UTX	200102	0	1	0.0319637	6.46e-11	0.0796965	-0.188222	0	1	0	0.537774	0.653799	2.53323	15.6661	-1	-1	-1	-1	-1
TYC	200102	0	0	0.0319637	2.61e-11	0.102886	-0.0295898	0	0	1	0.529298	0.654163	-20.6563	-20.3822	-1	-1	-1	-1	-1
FBF	200102	0	2	0.0319637	8e-11	0.0885767	-0.329612	0	0	1	0.477569	0.660606	-2.45517	-3.96605	-1	-1	-1	-1	-1
MWD	200102	0	2	0.0319637	6.31e-11	0.106441	-0.129376	0	1	0	0.456252	0.661178	-1.64819	-1.69673	-1	-1	-1	-1	-1
ABT	200102	0	1	0.0319637	9.56e-11	0.0381183	-0.375009	0	0	0	0.65049	0.664676	-3.15609	9.14338	1	1	1	1	1
MDT	200102	0	1	0.0319637	7.39e-11	0.0596279	-0.210285	1	0	0	0.566307	0.671649	-7.89095	-6.41516	-1	-1	-1	-1	-1
EMR	200102	0	1	0.0319637	1.65e-10	0.0820078	0.00858324	0	0	1	0.675758	0.672646	-5.72894	-18.3316	-1	-1	-1	-1	-1
SLB	200102	0	0	0.0319637	5.69e-11	0.217229	0.564133	0	0	1	0.51	0.687255	-3.84011	-14.5849	-1	-1	-1	-1	-1
KRB	200102	0	2	0.0319637	2.04e-10	0.0539016	-0.331731	0	0	1	0.730667	0.690009	6.33599	-9.20559	1	1	1	1	1
XOM	200102	0	1	0.0319637	2e-11	0.0290365	-0.352466	0	0	1	0.752204	0.698643	0.463556	-7.0269	-1	-1	1	1	1
LLY	200102	0	1	0.0319637	5.55e-11	0.0702276	-0.0395399	0	0	1	0.656694	0.704757	-4.91565	-0.188997	-1	-1	-1	-1	-1
QCOM	200102	0	1	0.0319637	3.53e-11	0.491157	0.100558	0	0	0	0.151285	0.706956	12.4793	-25.0921	1	1	1	1	1
AA	200102	0	1	0.0319637	1.36e-10	0.0831341	-0.103972	0	1	0	0.404068	0.707844	6.82345	-0.863592	-1	-1	1	1	1
HON	200102	0	1	0.0319637	9.92e-11	0.099769	-0.252758	0	0	1	0.506558	0.720897	-9.62582	-2.03639	-1	-1	-1	-1	-1
ONE	200102	0	2	0.0319637	1.04e-10	0.0515722	-0.455531	0	0	0	0.557628	0.733626	10.2547	-9.76362	1	1	1	1	1
MSFT	200102	0	0	0.0319637	8.2e-12	0.146901	-0.232263	0	1	0	0.337143	0.735169	4.91362	25.7559	-1	-1	-1	-1	-1
T	200102	0	0	0.0319637	1.18e-10	0.0556003	-0.491898	0	1	0	0.253444	0.75	4.16252	19.8992	-1	-1	-1	-1	-1
MRK	200102	0	1	0.0319637	3.03e-11	0.0424641	-0.327081	0	0	1	0.517002	0.754364	-2.88312	-2.35298	-1	-1	-1	-1	-1
DOW	200102	0	1	0.0319637	1.92e-10	0.0756054	-0.0524792	0	0	0	0.245538	0.760058	-0.917332	-10.97	-1	-1	-1	-1	-1
C	200102	0	2	0.0319637	2.72e-11	0.0460903	-0.281388	0	0	0	0.656828	0.762505	-1.40144	-6.28329	-1	-1	-1	-1	-1
FTU	200102	0	2	0.0319637	1.83e-10	0.0517557	-0.474605	0	1	0	0.319113	0.766528	9.94989	1.26738	-1	-1	-1	-1	-1
FITB	200102	0	2	0.0319637	1.4e-10	0.0692127	-0.371902	0	1	0	0.629386	0.767712	8.17431	0.967158	-1	-1	-1	-1	-1
UN	200102	0	1	0.0319637	2.1e-10	0.0241614	-0.259623	0	0	1	0.256422	0.769231	-6.21122	-9.6637	-1	-1	-1	-1	-1
CL	200102	0	1	0.0319637	1.14e-10	0.064024	-0.0291309	1	1	0	0.531982	0.774767	1.88871	8.26072	-1	-1	-1	-1	-1
BMY	200102	0	1	0.0319637	5.49e-11	0.0400087	-0.427096	0	0	0	0.473872	0.782605	-6.24494	-2.3531	-1	-1	-1	-1	-1
DCX	200102	0	1	0.0319637	4.47e-10	0.0144394	-0.132129	0	1	0	0.473052	0.78417	0.668742	16.6595	-1	-1	-1	-1	-1
MER	200102	0	2	0.0319637	9.12e-11	0.131985	-0.123535	0	0	0	0.413103	0.787771	2.93245	-3.0083	-1	-1	-1	1	1
USB	200102	0	2	0.0319637	3.06e-10	0.0446473	-0.297813	0	1	0	0.182677	0.789332	9.77384	-18.4776	1	1	1	1	1
JPM	200102	0	2	0.0319637	4.54e-11	0.0812102	-0.374769	0	0	0	0.336743	0.790291	7.1039	-6.3722	1	1	1	1	1
DELL	200102	0	1	0.0319637	5.9e-11	0.231182	-0.33645	1	1	0	0.15639	0.797143	30.9688	10.7764	-1	-1	-1	-1	-1
SBC	200102	0	0	0.0319637	7.27e-11	0.031586	-0.192036	0	0	0	0.613505	0.797956	-3.57073	2.65962	-1	-1	1	1	1
BAC	200102	0	2	0.0319637	6.08e-11	0.0654708	-0.273059	0	0	0	0.461965	0.79955	17.3954	-1.29441	1	1	1	1	1
PG	200102	0	1	0.0319637	4.03e-11	0.0495639	-0.153817	0	0	0	0.463435	0.801418	-10.8214	-2.1229	-1	-1	-1	-1	-1
F	200102	0	1	0.0319637	1.12e-10	0.0496102	-0.282381	0	1	0	0.429084	0.818051	6.28777	2.62478	-1	-1	-1	-1	-1
DIS	200102	0	0	0.0319637	1.3e-10	0.0501203	-0.228419	1	0	0	0.24847	0.819871	-2.09703	4.20979	-1	-1	1	1	1
WCOM	200102	0	0	0.0319637	6.39e-11	0.262304	-0.311283	1	1	0	0.187721	0.845865	27.9549	4.66949	-1	-1	-1	-1	-1
IBM	200102	0	1	0.0319637	2.53e-11	0.0891668	-0.213596	0	1	0	0.477562	0.850851	5.16026	2.98591	-1	-1	-1	-1	-1
SGP	200102	0	1	0.0319637	6.04e-11	0.10963	0.165363	0	0	0	0.385012	0.851582	-8.9182	-21.5988	-1	-1	-1	-1	-1
BUD	200102	0	1	0.0319637	2.08e-10	0.0433743	-0.551416	0	0	0	0.542857	0.863844	8.14478	7.96362	-1	-1	-1	-1	-1
BLS	200102	0	0	0.0319637	1.11e-10	0.0277082	-0.254015	0	0	1	0.480917	0.863918	-2.577	-4.92007	-1	-1	-1	-1	-1
KO	200102	0	1	0.0319637	5.73e-11	0.0358313	0.0184318	0	0	1	0.620234	0.867434	-12.3231	-11.2754	-1	-1	-1	-1	-1
VZ	200102	0	0	0.0319637	7.87e-11	0.0332622	-0.130729	1	0	1	0.484108	0.881313	2.79931	-10.7409	1	1	1	1	1
HD	200102	0	0	0.0319637	8.32e-11	0.0609608	-0.369504	1	0	0	0.511663	0.897059	7.64151	-8.02747	1	1	1	1	1
DUK	200102	0	0	0.0319637	1.4e-10	0.0656741	-0.333943	0	0	1	0.453092	0.897423	1.02862	1.64659	-1	-1	-1	-1	-1
G	200102	0	1	0.0319637	1.48e-10	0.0481542	-0.545404	0	1	0	0.273913	0.897801	1.58926	9.11164	-1	-1	-1	-1	-1
GM	200102	0	1	0.0319637	1.28e-10	0.102262	-0.260997	0	1	0	0.569506	0.900225	6.08693	13.8877	-1	-1	-1	-1	-1
AIG	200102	0	2	0.0319637	4.55e-11	0.0358897	-0.37843	1	0	0	0.542395	0.945141	8.71543	9.56158	-1	-1	-1	-1	-1
DD	200102	0	1	0.0319637	1.29e-10	0.055735	-0.311525	0	0	1	0.39854	0.948444	-3.99847	-2.49521	-1	-1	-1	-1	-1
GE	200102	0	1	0.0319637	1.96e-11	0.0364502	-0.26261	0	0	0	0.295707	0.988817	-0.365169	18.154	1	1	1	1	1
AXP	200102	0	2	0.0319637	6.67e-11	0.0730713	-0.417511	0	0	0	0.26394	0.997037	3.5704	2.48382	-1	-1	-1	-1	-1
MCD	200102	0	0	0.0319637	8.68e-11	0.071472	-0.222808	0	0	0	0.345882	0.998299	-7.26796	-1.60021	-1	-1	-1	-1	-1
ORCL	200102	0	0	0.0319637	3.84e-11	0.16554	-0.111555	0	0	0	0.169548	1.04934	-4.07034	-3.05842	-1	-1	-1	-1	-1
INTC	200102	0	1	0.0319637	2e-11	0.138945	-0.304697	0	1	0	0.17604	1.05252	8.54728	16.0595	-1	-1	-1	-1	-1
HWP	200102	0	1	0.0319637	1.19e-10	0.0737058	-0.278772	1	0	1	0.213704	1.09402	19.9967	-2.65961	1	1	1	1	1
STM	200102	0	1	0.0319637	5.3e-10	0.033839	-0.268412	0	0	0	0.157	1.09873	22.3549	-12.2109	1	1	1	1	1
DNA	200102	0	1	0.0319637	2.27e-10	0.0704765	-0.407285	0	1	0	0.272197	1.12857	9.3845	3.20715	-1	-1	-1	-1	-1
TXN	200102	0	1	0.0319637	6.58e-11	0.141788	-0.11498	0	0	0	0.177878	1.26269	17.7102	-15.5221	1	1	1	1	1
SUNW	200102	0	1	0.0319637	3.14e-11	0.318592	-0.0386085	0	0	0	0.150284	1.29245	-6.01306	5.03717	1	1	1	1	1
MOT	200102	0	1	0.0319637	1.21e-10	0.114452	-0.177955	0	0	0	0.0890389	1.32251	8.03238	-15.7047	1	1	1	1	1
CSCO	200102	0	1	0.0319637	1.68e-11	0.274027	-0.0466356	1	0	1	0.179196	1.58047	-22.1536	-16.3659	-1	-1	-1	-1	-1
PFE	200103	0	1	0.027012	2.93e-11	0.0571541	0.542159	0	1	0	0.295135	0.0112	2.81064	8.78663	-1	-1	-1	-1	-1
AOL	200103	0	0	0.027012	4.49e-11	0.092707	0.256301	0	1	0	0.22845	0.015	12.4006	18.9448	-1	-1	-1	-1	-1
BRK	200103	0	2	0.027012	9.68e-10	0.00476191	0.207547	1	0	1	0.835834	0.0152788	-2.15958	-4.33774	-1	-1	-1	-1	-1
CMCSK	200103	0	0	0.027012	4.2e-11	0.253493	0.79797	0	1	0	0.591189	0.336811	-4.68685	4.29757	-1	1	1	1	1
FDC	200103	0	0	0.027012	1.45e-10	0.116966	0.162509	0	1	0	0.731516	0.346466	3.27556	0.315597	-1	-1	-1	-1	-1
FNM	200103	0	2	0.027012	4.6e-11	0.0926574	0.107602	0	0	0	0.917579	0.384736	-1.8857	-1.05719	-1	-1	-1	-1	-1
WM	200103	0	2	0.027012	1.3e-10	0.118222	0.0991822	0	0	0	0.763399	0.40411	-12.6035	7.43952	1	1	1	1	1
COX	200103	0	0	0.027012	3.99e-10	0.0406874	-0.0540454	0	1	0	0.561388	0.413014	-7.12095	16.1074	1	1	1	1	1
FRE	200103	0	2	0.027012	6.4e-11	0.112943	0.115453	0	0	0	0.56744	0.42033	-3.75649	-1.82283	-1	-1	-1	-1	-1
MO	200103	0	1	0.027012	4.84e-11	0.0921312	0.345454	0	0	0	0.350832	0.425448	4.31949	-4.98842	-1	1	1	1	1
CAH	200103	0	0	0.027012	1.47e-10	0.114988	0.388105	0	0	1	0.937046	0.432171	-30.3228	-8.13216	-1	-1	-1	-1	-1
BAX	200103	0	0	0.027012	8.97e-11	0.139901	0.775754	0	1	0	1.02226	0.435522	-7.04091	1.88487	-1	1	1	1	1
WMT	200103	0	0	0.027012	5.62e-11	0.0379387	0.241141	1	1	0	0.547797	0.450495	-3.44161	8.07745	1	1	1	1	1
ALL	200103	0	2	0.027012	1.31e-10	0.0758335	0.210857	0	0	1	0.43574	0.469421	-3.10962	5.75834	-1	1	1	1	1
BK	200103	0	2	0.027012	1.33e-10	0.111396	0.973032	0	1	0	0.769375	0.497563	-12.7509	5.12561	1	1	1	1	1
MMC	200103	0	2	0.027012	1.67e-10	0.104554	0.529689	0	0	1	0.715857	0.508392	-8.14279	-5.65202	-1	-1	-1	-1	-1
HI	200103	0	2	0.027012	1.45e-10	0.106143	0.409039	0	1	0	0.430054	0.539121	4.80742	4.30847	-1	-1	-1	-1	-1
LOW	200103	0	0	0.027012	1.02e-10	0.221016	0.057441	0	1	0	0.738122	0.544269	-0.169553	10.1615	1	1	1	1	1
JNJ	200103	0	1	0.027012	3.18e-11	0.105678	1.5264	0	0	0	0.832552	0.545901	6.55846	-8.90617	1	1	1	1	1
AMAT	200103	0	1	0.027012	3.37e-11	0.734596	0.497398	0	1	0	0.237786	0.548851	11.0526	15.2347	-1	-1	-1	-1	-1
BA	200103	0	1	0.027012	9.3e-11	0.11346	0.863183	0	0	1	0.520047	0.555331	6.70301	-11.8758	1	1	1	1	1
KMB	200103	0	1	0.027012	9.51e-11	0.0955465	0.601387	0	0	1	0.639906	0.561146	-19.1621	-3.90989	-1	-1	-1	-1	-1
WAG	200103	0	0	0.027012	1.19e-10	0.0638797	0.3979	1	0	1	0.6528	0.568321	-1.99376	-5.98249	-1	-1	-1	-1	-1
EDS	200103	0	0	0.027012	1.24e-10	0.140636	0.076142	0	0	0	0.812509	0.594119	9.3494	-12.3301	1	1	1	1	1
WFC	200103	0	2	0.027012	1.13e-10	0.0561009	0.54545	0	0	0	0.78446	0.601375	-12.2816	2.20977	1	1	1	1	1
VIA	200103	0	0	0.027012	1.1e-10	0.0849088	0.05785	0	0	0	0.497539	0.608369	10.0684	-1.82963	1	1	1	1	1
PHA	200103	0	1	0.027012	8.4e-11	0.0863022	-0.0516354	0	0	1	0.328143	0.620409	1.57983	-1.84647	-1	-1	-1	-1	1
MMM	200103	0	1	0.027012	5.65e-11	0.168587	1.06019	0	0	1	0.862241	0.621992	10.9208	-9.53418	1	1	1	1	1
EMC	200103	0	1	0.027012	7.03e-11	0.234521	0.265964	0	0	1	0.211796	0.629252	21.7582	-13.5258	1	1	1	1	1
PEP	200103	0	1	0.027012	8.11e-11	0.0616277	0.0672286	0	0	0	0.692126	0.634243	-7.51847	-0.97296	-1	-1	-1	-1	-1
CHV	200103	0	1	0.027012	5.2e-11	0.091933	0.434942	0	1	0	0.880201	0.639237	4.673	6.13816	-1	-1	-1	-1	-1
TGT	200103	0	0	0.027012	1.2e-10	0.120899	0.226354	1	1	0	0.349867	0.644401	-1.16995	1.95964	-1	-1	-1	-1	1
CCU	200103	0	0	0.027012	1.43e-10	0.105317	0.179668	0	0	0	0.498969	0.663453	-5.60851	3.8676	-1	1	1	1	1
AHP	200103	0	1	0.027012	8.56e-11	0.0614368	0.252377	0	0	0	0.542099	0.668085	-5.04177	-0.808275	-1	-1	-1	-1	-1
DELL	200103	0	1	0.027012	4.25e-11	0.331184	0.432569	0	1	0	0.183646	0.678832	-6.53339	30.9688	1	1	1	1	1
QCOM	200103	0	1	0.027012	4.72e-11	0.590625	0.208638	0	0	0	0.156288	0.684327	-15.6582	12.4793	1	1	1	1	1
KRB	200103	0	2	0.027012	3.13e-10	0.0688481	0.277291	0	0	1	0.735556	0.685423	-1.51446	6.33599	-1	-1	1	1	1
ABT	200103	0	1	0.027012	1.12e-10	0.0467304	0.225932	0	0	1	0.626589	0.69003	-2.32399	-3.15609	-1	-1	-1	-1	-1
UTX	200103	0	1	0.027012	9.61e-11	0.138992	0.744013	0	1	0	0.505953	0.694918	-5.01093	2.53323	-1	-1	1	1	1
XOM	200103	0	1	0.027012	2.6e-11	0.0402084	0.376472	0	0	1	0.75174	0.699074	6.45452	0.463556	-1	-1	-1	-1	-1
GS	200103	0	2	0.027012	8.6e-11	0.193355	0.565232	1	0	0	0.664519	0.70285	-17.8747	7.17477	1	1	1	1	1
AA	200103	0	1	0.027012	1.63e-10	0.101863	0.225287	0	1	0	0.406215	0.704103	4.52394	6.82345	-1	-1	-1	-1	-1
ADP	200103	0	0	0.027012	1.65e-10	0.0719335	0.593099	0	0	1	0.678161	0.705682	-5.24015	-4.9159	-1	-1	-1	-1	-1
ONE	200103	0	2	0.027012	1.32e-10	0.0735762	0.438626	0	0	0	0.572016	0.715174	-4.18451	10.2547	1	1	1	1	1
FBF	200103	0	2	0.027012	1.47e-10	0.0905375	0.223095	0	0	1	0.437048	0.721854	-4.69312	-2.45517	-1	-1	-1	-1	-1
EMR	200103	0	1	0.027012	1.21e-10	0.168176	1.05073	0	0	1	0.626263	0.725806	3.56817	-5.72894	-1	1	1	1	1
BAC	200103	0	2	0.027012	6.46e-11	0.097321	0.453907	0	1	0	0.506358	0.729452	-5.94222	17.3954	1	1	1	1	1
LLY	200103	0	1	0.027012	5.16e-11	0.0747054	0.0616664	0	0	1	0.633554	0.730498	9.73669	-4.91565	1	1	1	1	1
MDT	200103	0	1	0.027012	1.06e-10	0.0810642	0.369754	0	0	1	0.506113	0.75153	-9.6728	-7.89095	-1	-1	-1	-1	-1
FTU	200103	0	2	0.027012	2.44e-10	0.0710281	0.368558	0	1	0	0.325323	0.751894	-16.8632	9.94989	1	1	1	1	1
WCOM	200103	0	0	0.027012	5.44e-11	0.304699	0.163915	0	1	0	0.211009	0.752508	-12.5438	27.9549	1	1	1	1	1
AMGN	200103	0	1	0.027012	4.06e-11	0.262871	0.662479	0	0	0	0.470905	0.757009	-4.14705	-15.0883	-1	-1	-1	-1	-1
SLB	200103	0	0	0.027012	9.24e-11	0.150724	-0.301191	0	0	1	0.46088	0.760502	6.61906	-3.84011	1	1	1	1	1
FITB	200103	0	2	0.027012	2.22e-10	0.0962985	0.405996	0	1	0	0.625	0.773099	-7.3632	8.17431	1	1	1	1	1
USB	200103	0	2	0.027012	3.18e-10	0.113767	1.54269	0	1	0	0.182677	0.789332	-14.4514	9.77384	1	1	1	1	1
DOW	200103	0	1	0.027012	2.39e-10	0.0709921	-0.0588258	0	0	0	0.236258	0.789911	2.25683	-0.917332	-1	-1	-1	-1	1
MSFT	200103	0	0	0.027012	1.18e-11	0.180631	0.229752	0	1	0	0.3125	0.793143	12.3138	4.91362	-1	-1	-1	-1	-1
MRK	200103	0	1	0.027012	4.61e-11	0.0571778	0.344608	0	0	1	0.489283	0.797101	-2.08859	-2.88312	-1	-1	-1	-1	-1
MWD	200103	0	2	0.027012	7.6e-11	0.154536	0.45185	1	0	0	0.374781	0.804907	-3.25786	-1.64819	-1	-1	-1	-1	-1
F	200103	0	1	0.027012	1.11e-10	0.0717823	0.446927	0	1	0	0.433867	0.809033	1.43615	6.28777	-1	-1	-1	-1	-1
T	200103	0	0	0.027012	1.05e-10	0.0704758	0.269491	0	1	0	0.234711	0.809859	-1.43232	4.16252	-1	-1	-1	1	1
UN	200103	0	1	0.027012	3.7e-10	0.0268003	0.109217	0	0	1	0.241468	0.816869	5.07103	-6.21122	1	1	1	1	1
JPM	200103	0	2	0.027012	7.87e-11	0.103004	0.321982	0	1	0	0.324041	0.821269	-2.91758	7.1039	1	1	1	1	1
BUD	200103	0	1	0.027012	1.59e-10	0.0668399	0.52748	0	0	0	0.570559	0.821903	-15.8144	8.14478	1	1	1	1	1
HON	200103	0	1	0.027012	1.26e-10	0.151969	0.523205	0	0	1	0.442276	0.825674	12.1216	-9.62582	1	1	1	1	1
TYC	200103	0	0	0.027012	4.21e-11	0.181945	0.768415	0	0	1	0.418692	0.826972	17.467	-20.6563	1	1	1	1	1
CL	200103	0	1	0.027012	1.86e-10	0.0708737	0.086643	0	1	0	0.497838	0.827904	-8.68072	1.88871	1	1	1	1	1
C	200103	0	2	0.027012	3.71e-11	0.0714145	0.553295	0	0	1	0.600735	0.833704	0.897362	-1.40144	-1	-1	-1	-1	1
BMY	200103	0	1	0.027012	6.69e-11	0.057154	0.428539	0	0	1	0.443905	0.835438	-6.74183	-6.24494	-1	-1	-1	-1	-1
MER	200103	0	2	0.027012	8.13e-11	0.186299	0.455546	0	0	0	0.382069	0.85176	-1.15756	2.93245	-1	-1	-1	1	1
SBC	200103	0	0	0.027012	8.74e-11	0.0513222	0.621668	0	0	0	0.574019	0.852846	-12.0779	-3.57073	-1	-1	-1	-1	-1
DUK	200103	0	0	0.027012	1.44e-10	0.114715	0.809896	0	0	0	0.475219	0.855639	12.1556	1.02862	-1	-1	-1	-1	-1
DCX	200103	0	1	0.027012	1.02e-09	0.0120657	-0.164394	1	1	0	0.430205	0.86227	2.80031	0.668742	-1	-1	-1	-1	-1
IBM	200103	0	1	0.027012	2.55e-11	0.144567	0.627248	0	1	0	0.459779	0.88376	9.10285	5.16026	-1	-1	-1	-1	-1
HD	200103	0	0	0.027012	5.95e-11	0.0771725	0.265936	0	1	0	0.518886	0.884571	1.83071	7.64151	-1	-1	-1	-1	-1
VZ	200103	0	0	0.027012	1.14e-10	0.0385782	0.161738	0	0	0	0.482152	0.884888	10.089	2.79931	-1	-1	-1	-1	-1
BLS	200103	0	0	0.027012	1.66e-10	0.040368	0.461586	0	0	1	0.468997	0.885875	3.16603	-2.577	-1	-1	-1	1	1
DIS	200103	0	0	0.027012	1.27e-10	0.065047	0.297817	0	0	0	0.229604	0.887238	0.489662	-2.09703	-1	-1	-1	-1	1
PG	200103	0	1	0.027012	7.41e-11	0.0615771	0.242379	0	0	1	0.411504	0.902556	-4.45616	-10.8214	-1	-1	-1	-1	-1
STM	200103	0	1	0.027012	5.35e-10	0.0490323	0.448987	0	0	0	0.17085	0.918935	5.35196	22.3549	-1	-1	-1	-1	-1
HWP	200103	0	1	0.027012	1.52e-10	0.0752754	0.0214541	0	0	0	0.23163	0.92261	-19.5173	19.9967	1	1	1	1	1
GM	200103	0	1	0.027012	1.13e-10	0.122017	0.158509	0	1	0	0.553805	0.925747	-3.16761	6.08693	-1	1	1	1	1
G	200103	0	1	0.027012	1.16e-10	0.0688715	0.431143	0	1	0	0.262622	0.936397	-11.1289	1.58926	1	1	1	1	1
TXN	200103	0	1	0.027012	9.3e-11	0.160792	0.134415	0	0	0	0.186486	0.953841	9.45637	17.7102	-1	-1	-1	-1	-1
SGP	200103	0	1	0.027012	6.93e-11	0.140771	0.284712	0	0	1	0.342201	0.958117	5.92082	-8.9182	1	1	1	1	1
AIG	200103	0	2	0.027012	4.21e-11	0.0493229	0.374293	0	0	0	0.533775	0.960404	-9.03938	8.71543	1	1	1	1	1
DD	200103	0	1	0.027012	1.17e-10	0.0768074	0.378242	0	0	1	0.371266	1.01812	7.4441	-3.99847	1	1	1	1	1
KO	200103	0	1	0.027012	6.07e-11	0.0523534	0.465376	0	0	1	0.528187	1.0186	-0.449355	-12.3231	-1	-1	-1	-1	-1
DNA	200103	0	1	0.027012	2.5e-10	0.117869	0.67564	0	1	0	0.261828	1.0396	-10.7481	9.3845	1	1	1	1	1
AXP	200103	0	2	0.027012	9.84e-11	0.137245	0.878236	0	0	0	0.248421	1.05932	-7.44748	3.5704	1	1	1	1	1
MOT	200103	0	1	0.027012	1.96e-10	0.129606	0.132407	0	1	0	0.0836977	1.06381	-1.3185	8.03238	-1	1	1	1	1
INTC	200103	0	1	0.027012	2.09e-11	0.215152	0.55008	0	1	0	0.162173	1.08551	8.39125	8.54728	-1	-1	-1	-1	-1
GE	200103	0	1	0.027012	1.95e-11	0.064976	0.786939	0	0	1	0.2662	1.09842	6.27223	-0.365169	-1	-1	1	1	1
MCD	200103	0	0	0.027012	9.89e-11	0.0934351	0.300909	0	0	1	0.312353	1.10546	2.17059	-7.26796	-1	1	1	1	1
ORCL	200103	0	0	0.027012	6.22e-11	0.258242	0.560999	1	0	1	0.133675	1.26836	-14.802	-4.07034	-1	-1	-1	-1	-1
SUNW	200103	0	1	0.027012	4.86e-11	0.394108	0.235867	0	0	0	0.116219	1.2931	-0.519773	-6.01306	-1	-1	-1	-1	-1
CSCO	200103	0	1	0.027012	2.08e-11	0.356574	0.301235	0	0	1	0.119622	1.49802	1.53175	-22.1536	1	1	1	1	1
PFE	200104	0	1	0.0154806	3.32e-11	0.0468261	-0.180706	1	1	0	0.312072	0.0134	-4.8205	2.81064	-1	-1	1	1	1
AOL	200104	0	0	0.0154806	4.05e-11	0.0906774	-0.021893	1	1	0	0.28734	0.0162	2.64038	12.4006	-1	-1	-1	-1	-1
BRK	200104	0	2	0.0154806	1.14e-09	0.00364855	-0.234375	0	0	1	0.868399	0.0147059	-1.64066	-2.15958	-1	-1	-1	-1	-1
FDC	200104	0	0	0.0154806	1.33e-10	0.0930259	-0.204676	1	1	0	0.826217	0.306754	-6.74685	3.27556	1	1	1	1	1
CMCSK	200104	0	0	0.0154806	4.55e-11	0.147867	-0.416653	0	0	0	0.618996	0.321681	-5.93368	-4.68685	-1	-1	-1	-1	-1
FNM	200104	0	2	0.0154806	4.25e-11	0.0774796	-0.163806	1	0	1	0.925187	0.381572	-0.408075	-1.8857	-1	-1	-1	-1	-1
MO	200104	0	1	0.0154806	5.07e-11	0.0665732	-0.277409	1	0	0	0.370499	0.402864	-3.70631	4.31949	-1	1	1	1	1
COX	200104	0	0	0.0154806	2.79e-10	0.0321212	-0.210537	1	0	0	0.574259	0.403757	-2.84636	-7.12095	-1	-1	-1	-1	-1
FRE	200104	0	2	0.0154806	6.82e-11	0.0964601	-0.145938	1	0	1	0.57593	0.414134	-4.84378	-3.75649	-1	-1	-1	-1	-1
AMAT	200104	0	1	0.0154806	3.81e-11	0.765923	0.0466772	0	1	0	0.298463	0.437271	-8.53092	11.0526	1	1	1	1	1
WMT	200104	0	0	0.0154806	4.26e-11	0.0335538	-0.11476	0	1	0	0.561247	0.439698	6.28175	-3.44161	-1	1	1	1	1
WM	200104	0	2	0.0154806	8.71e-11	0.161189	0.363445	1	0	1	0.696192	0.44312	-33.7146	-12.6035	-1	-1	-1	-1	-1
BAX	200104	0	0	0.0154806	1.08e-10	0.097026	-0.306467	1	1	0	0.968239	0.449808	-48.2935	-7.04091	-1	-1	-1	-1	-1
EMC	200104	0	1	0.0154806	7.73e-11	0.216605	-0.0763926	1	0	0	0.285277	0.467172	-12.7111	21.7582	1	1	1	1	1
ALL	200104	0	2	0.0154806	1.44e-10	0.0722419	-0.047362	1	0	1	0.433766	0.471557	1.67508	-3.10962	-1	-1	-1	1	1
BK	200104	0	2	0.0154806	7.95e-11	0.0729747	-0.344909	1	1	0	0.784375	0.488048	3.84157	-12.7509	1	1	1	1	1
JNJ	200104	0	1	0.0154806	2.38e-11	0.0750204	-0.289689	1	0	0	0.918311	0.494921	0.142859	6.55846	-1	-1	-1	-1	-1
HI	200104	0	2	0.0154806	1.16e-10	0.0886003	-0.175763	1	1	0	0.464755	0.498868	-2.04759	4.80742	-1	-1	1	1	1
BA	200104	0	1	0.0154806	8.78e-11	0.0743184	-0.344981	1	0	1	0.576896	0.500607	-5.09866	6.70301	1	1	1	1	1
MMC	200104	0	2	0.0154806	1.91e-10	0.113042	0.100367	1	0	1	0.726478	0.500959	7.28735	-8.14279	1	1	1	1	1
LOW	200104	0	0	0.0154806	1.17e-10	0.178908	-0.186761	0	1	0	0.79558	0.50496	7.40138	-0.169553	-1	-1	1	1	1
VIA	200104	0	0	0.0154806	9.92e-11	0.0669241	-0.211811	0	1	0	0.589081	0.51383	16.4395	10.0684	-1	-1	-1	-1	-1
EDS	200104	0	0	0.0154806	1.33e-10	0.115942	-0.175591	1	0	0	0.938182	0.514535	-10.2128	9.3494	1	1	1	1	1
WAG	200104	0	0	0.0154806	1.1e-10	0.0465887	-0.26912	0	0	1	0.68448	0.542017	-10.1691	-1.99376	-1	-1	-1	-1	-1
MMM	200104	0	1	0.0154806	7.31e-11	0.123521	-0.267312	1	0	1	0.987635	0.546173	-7.07002	10.9208	1	1	1	1	1
PHA	200104	0	1	0.0154806	9.36e-11	0.0622764	-0.278392	1	0	1	0.344099	0.597972	-7.76098	1.57983	-1	1	1	1	1
CHV	200104	0	1	0.0154806	5.55e-11	0.0815775	-0.112642	1	1	0	0.96802	0.599368	-1.9648	4.673	-1	-1	1	1	1
TGT	200104	0	0	0.0154806	1.45e-10	0.0854565	-0.290511	0	1	0	0.372848	0.604681	0.46005	-1.16995	-1	-1	-1	-1	-1
AA	200104	0	1	0.0154806	1.15e-10	0.112548	0.104891	1	1	0	0.467797	0.611413	-3.56142	4.52394	-1	1	1	1	1
CAH	200104	0	0	0.0154806	3.16e-10	0.0667416	-0.129366	1	0	1	0.652785	0.620364	5.5698	-30.3228	1	1	1	1	1
WFC	200104	0	2	0.0154806	7.28e-11	0.0652599	0.163259	1	0	1	0.744817	0.633383	-4.10839	-12.2816	-1	-1	-1	-1	-1
PEP	200104	0	1	0.0154806	8.22e-11	0.0624617	0.0135323	1	0	1	0.689921	0.63627	-1.7235	-7.51847	-1	-1	-1	-1	-1
KRB	200104	0	2	0.0154806	2.02e-10	0.0653878	-0.0502596	1	0	1	0.792222	0.636396	-4.25895	-1.51446	-1	-1	-1	-1	-1
XOM	200104	0	1	0.0154806	2.38e-11	0.0384557	-0.0433594	1	0	0	0.822274	0.639108	-2.03432	6.45452	-1	1	1	1	1
MSFT	200104	0	0	0.0154806	8.77e-12	0.195519	0.0917731	1	1	0	0.387143	0.640221	3.78912	12.3138	-1	-1	-1	-1	-1
KMB	200104	0	1	0.0154806	8.74e-11	0.102482	0.0725903	1	0	1	0.560377	0.640783	-2.83195	-19.1621	-1	-1	-1	-1	-1
CCU	200104	0	0	0.0154806	1.61e-10	0.108671	0.0318554	1	0	0	0.51134	0.647401	9.40983	-5.60851	1	1	1	1	1
UTX	200104	0	1	0.0154806	1.03e-10	0.0758411	-0.454348	1	0	0	0.538947	0.652376	4.72582	-5.01093	-1	1	1	1	1
GS	200104	0	2	0.0154806	8.85e-11	0.147101	-0.238735	0	0	1	0.711371	0.656559	-7.31223	-17.8747	-1	-1	-1	-1	-1
LLY	200104	0	1	0.0154806	4.79e-11	0.0593816	-0.205123	1	0	1	0.702479	0.658824	-0.0400578	9.73669	-1	1	1	1	1
SLB	200104	0	0	0.0154806	9.82e-11	0.157267	0.0436273	1	0	1	0.5304	0.660822	-9.10743	6.61906	1	1	1	1	1
DELL	200104	0	1	0.0154806	3.95e-11	0.321479	-0.0254644	0	1	0	0.187596	0.664539	-3.2724	-6.53339	-1	-1	-1	-1	-1
EMR	200104	0	1	0.0154806	1.44e-10	0.0982372	-0.415867	0	0	1	0.673232	0.675169	-0.707475	3.56817	-1	-1	-1	1	1
QCOM	200104	0	1	0.0154806	6.37e-11	0.530063	-0.10254	1	0	1	0.158316	0.675558	2.94768	-15.6582	1	1	1	1	1
AHP	200104	0	1	0.0154806	8.75e-11	0.0578325	-0.0586659	1	0	1	0.547393	0.679654	11.5142	-5.04177	1	1	1	1	1
ONE	200104	0	2	0.0154806	1.03e-10	0.0646603	-0.121179	1	0	0	0.597154	0.685068	1.4714	-4.18451	-1	-1	-1	1	1
MWD	200104	0	2	0.0154806	1.05e-10	0.129798	-0.163171	0	0	1	0.43986	0.685818	1.49402	-3.25786	-1	-1	-1	1	1
HON	200104	0	1	0.0154806	1.4e-10	0.117781	-0.224963	1	0	0	0.529864	0.689188	-4.53773	12.1216	1	1	1	1	1
ABT	200104	0	1	0.0154806	1.18e-10	0.042617	-0.0880251	1	0	1	0.615834	0.702081	11.0188	-2.32399	1	1	1	1	1
ADP	200104	0	0	0.0154806	2.1e-10	0.0595727	-0.171837	1	0	1	0.676539	0.707373	-2.23547	-5.24015	-1	-1	-1	-1	-1
TYC	200104	0	0	0.0154806	4.33e-11	0.128464	-0.291468	1	0	0	0.516901	0.709668	2.30891	17.467	-1	-1	-1	-1	-1
FBF	200104	0	2	0.0154806	1.28e-10	0.0619747	-0.31548	1	0	1	0.444226	0.71019	6.83629	-4.69312	1	1	1	1	1
BAC	200104	0	2	0.0154806	5.73e-11	0.0823785	-0.153538	1	0	0	0.517919	0.71317	3.93331	-5.94222	-1	1	1	1	1
IBM	200104	0	1	0.0154806	2.05e-11	0.128502	-0.111124	1	1	0	0.550415	0.738232	-3.44857	9.10285	1	1	1	1	1
AMGN	200104	0	1	0.0154806	4.61e-11	0.236089	-0.101885	1	0	0	0.478357	0.745216	7.27346	-4.14705	1	1	1	1	1
DOW	200104	0	1	0.0154806	2.17e-10	0.059556	-0.16109	1	0	0	0.250327	0.745516	4.07879	2.25683	-1	-1	-1	-1	-1
C	200104	0	2	0.0154806	3.7e-11	0.0533596	-0.252819	1	0	0	0.656427	0.76297	4.17294	0.897362	-1	-1	-1	-1	-1
TXN	200104	0	1	0.0154806	1.32e-10	0.153477	-0.0448725	1	0	0	0.232957	0.763566	-16.7409	9.45637	1	1	1	1	1
MER	200104	0	2	0.0154806	8.01e-11	0.146553	-0.213346	1	0	1	0.425517	0.764789	3.72616	-1.15756	-1	-1	-1	1	1
UN	200104	0	1	0.0154806	3.42e-10	0.021211	-0.208553	0	0	1	0.257431	0.766215	-3.54489	5.07103	-1	1	1	1	1
FITB	200104	0	2	0.0154806	1.34e-10	0.0682565	-0.134967	1	1	0	0.628772	0.768462	10.3472	-7.3632	1	1	1	1	1
JPM	200104	0	2	0.0154806	6.71e-11	0.084364	-0.180961	1	0	0	0.34627	0.768549	1.36884	-2.91758	-1	-1	-1	1	1
WCOM	200104	0	0	0.0154806	5.04e-11	0.225563	-0.259414	1	1	0	0.206069	0.770548	3.21527	-12.5438	1	1	1	1	1
MDT	200104	0	1	0.0154806	1.41e-10	0.0706268	-0.128755	0	0	1	0.493499	0.77074	-7.83376	-9.6728	-1	-1	-1	-1	-1
F	200104	0	1	0.0154806	1.2e-10	0.0646298	-0.131045	1	1	0	0.454851	0.77171	-17.8263	1.43615	1	1	1	1	1
T	200104	0	0	0.0154806	9.72e-11	0.0608169	-0.126201	1	1	0	0.24551	0.774237	0.231573	-1.43232	-1	-1	-1	-1	-1
STM	200104	0	1	0.0154806	6.72e-10	0.0443733	-0.0950182	1	0	0	0.20225	0.776267	-12.5631	5.35196	1	1	1	1	1
DCX	200104	0	1	0.0154806	4.17e-10	0.0120484	-0.00142916	1	1	0	0.476236	0.778926	-9.34437	2.80031	1	1	1	1	1
DUK	200104	0	0	0.0154806	1.27e-10	0.0910206	-0.20655	1	1	0	0.519917	0.782079	-3.76645	12.1556	1	1	1	1	1
VZ	200104	0	0	0.0154806	4.13e-11	0.043619	0.130665	1	1	0	0.538582	0.792174	-0.199502	10.089	1	1	1	1	1
MRK	200104	0	1	0.0154806	3.81e-11	0.0489272	-0.144298	1	0	1	0.489734	0.796367	-3.58606	-2.08859	-1	-1	-1	-1	-1
HD	200104	0	0	0.0154806	5.98e-11	0.0600906	-0.219342	0	1	0	0.567043	0.809448	1.3194	1.83071	-1	-1	-1	-1	-1
CL	200104	0	1	0.0154806	1.64e-10	0.0696391	-0.0174199	1	0	0	0.503153	0.819158	0.662243	-8.68072	-1	1	1	1	1
FTU	200104	0	2	0.0154806	1.45e-10	0.0837405	0.178978	1	1	0	0.295453	0.827911	7.7588	-16.8632	1	1	1	1	1
DIS	200104	0	0	0.0154806	1.55e-10	0.0503472	-0.225987	1	1	0	0.24285	0.838843	1.11237	0.489662	-1	-1	-1	-1	-1
INTC	200104	0	1	0.0154806	2.78e-11	0.202999	-0.0564865	1	1	0	0.190508	0.851262	-1.16486	8.39125	-1	1	1	1	1
GE	200104	0	1	0.0154806	2.58e-11	0.0431632	-0.335696	1	0	0	0.308617	0.862559	0.900923	6.27223	-1	-1	-1	-1	-1
BLS	200104	0	0	0.0154806	1.28e-10	0.0372641	-0.0768907	1	0	0	0.480917	0.863918	-1.86321	3.16603	-1	-1	-1	1	1
USB	200104	0	2	0.0154806	1.64e-10	0.0473577	-0.166429	1	0	0	0.166772	0.864613	7.68744	-14.4514	1	1	1	1	1
GM	200104	0	1	0.0154806	8.53e-11	0.0909217	-0.254762	1	1	0	0.585421	0.875753	4.43839	-3.16761	-1	-1	1	1	1
BMY	200104	0	1	0.0154806	7.65e-11	0.0510499	-0.109937	1	0	1	0.418496	0.886161	-5.15703	-6.74183	-1	-1	-1	-1	-1
SUNW	200104	0	1	0.0154806	7.52e-11	0.312363	-0.207418	1	0	0	0.129452	0.89778	9.37906	-0.519773	-1	1	1	1	1
DD	200104	0	1	0.0154806	1.32e-10	0.062772	-0.182735	1	0	1	0.412223	0.900642	0.209771	7.4441	-1	-1	-1	-1	-1
SGP	200104	0	1	0.0154806	6.09e-11	0.0896299	-0.363292	1	0	1	0.36103	0.908147	13.24	5.92082	-1	-1	-1	-1	-1
MOT	200104	0	1	0.0154806	1.81e-10	0.182484	0.413385	1	0	0	0.0912693	0.917042	-3.30453	-1.3185	-1	-1	-1	-1	-1
SBC	200104	0	0	0.0154806	5.96e-11	0.0429605	-0.157138	1	0	0	0.530547	0.922727	3.48924	-12.0779	1	1	1	1	1
ORCL	200104	0	0	0.0154806	5.24e-11	0.20289	-0.214344	0	0	1	0.144205	0.92698	-8.10641	-14.802	-1	-1	-1	-1	-1
CSCO	200104	0	1	0.0154806	3.51e-11	0.300217	-0.154047	0	0	1	0.128454	0.931243	21.2123	1.53175	-1	-1	-1	-1	-1
PG	200104	0	1	0.0154806	5.79e-11	0.0589455	-0.0427363	0	0	1	0.394741	0.940883	8.47014	-4.45616	1	1	1	1	1
BUD	200104	0	1	0.0154806	1.35e-10	0.0861215	0.287652	1	0	0	0.49677	0.943986	12.0644	-15.8144	1	1	1	1	1
AIG	200104	0	2	0.0154806	3.49e-11	0.052175	0.0578251	1	0	0	0.542395	0.945141	-1.12376	-9.03938	-1	-1	-1	-1	-1
DNA	200104	0	1	0.0154806	3.39e-10	0.0924191	-0.215917	1	0	0	0.272197	0.961905	-15.7132	-10.7481	-1	-1	-1	-1	-1
MCD	200104	0	0	0.0154806	8.32e-11	0.0616597	-0.344365	1	0	1	0.323529	0.965455	10.2943	2.17059	-1	-1	-1	-1	-1
AXP	200104	0	2	0.0154806	1.15e-10	0.0923752	-0.325283	1	0	0	0.255278	0.973139	-2.31719	-7.44748	-1	-1	-1	-1	-1
KO	200104	0	1	0.0154806	6.31e-11	0.0376177	-0.281465	1	0	1	0.540234	0.977701	2.58143	-0.449355	-1	-1	-1	-1	1
HWP	200104	0	1	0.0154806	1.58e-10	0.0787675	0.0463906	0	0	0	0.210593	1.01477	2.0395	-19.5173	1	1	1	1	1
G	200104	0	1	0.0154806	1.11e-10	0.105975	0.53874	1	0	0	0.238947	1.02918	2.7215	-11.1289	1	1	1	1	1
PFE	200105	0	1	0.0118877	2.75e-11	0.0387708	-0.172139	0	1	0	0.309117	0.0124	13.1508	-4.8205	1	1	1	1	1
AOL	200105	0	0	0.0118877	2.2e-11	0.0766343	-0.152619	0	1	0	0.296956	0.0164	19.9814	2.64038	-1	-1	-1	-1	-1
BRK	200105	0	2	0.0118877	4.57e-10	0.00320417	-0.122449	1	0	1	0.877339	0.014556	9.50872	-1.64066	1	1	1	1	1
FDC	200105	0	0	0.0118877	1.2e-10	0.0748493	-0.202364	0	1	0	0.803798	0.31531	-0.102212	-6.74685	-1	-1	-1	-1	-1
CMCSK	200105	0	0	0.0118877	4.2e-11	0.196179	0.326728	0	0	0	0.57741	0.344849	7.5526	-5.93368	1	1	1	1	1
FNM	200105	0	2	0.0118877	4.83e-11	0.0730738	-0.0568644	0	0	1	0.950317	0.374515	7.37037	-0.408075	-1	-1	1	1	1
MO	200105	0	1	0.0118877	4.88e-11	0.0612835	-0.0821069	0	0	1	0.380111	0.392677	-0.677711	-3.70631	-1	-1	-1	-1	-1
FRE	200105	0	2	0.0118877	6.66e-11	0.094922	-0.0159452	0	0	1	0.579431	0.411631	7.24204	-4.84378	1	1	1	1	1
COX	200105	0	0	0.0118877	3.5e-10	0.0338305	0.0532835	0	0	0	0.545741	0.424855	5.47457	-2.84636	-1	1	1	1	1
ALL	200105	0	2	0.0118877	1.18e-10	0.0539937	-0.254603	0	0	0	0.46774	0.437306	6.52525	1.67508	-1	-1	-1	-1	-1
WMT	200105	0	0	0.0118877	3.49e-11	0.0327887	-0.0228032	1	1	0	0.561356	0.439614	-1.80944	6.28175	-1	1	1	1	1
BK	200105	0	2	0.0118877	1.31e-10	0.0484346	-0.336282	0	1	0	0.853281	0.448636	-2.81806	3.84157	-1	-1	1	1	1
LOW	200105	0	0	0.0118877	8.9e-11	0.176319	-0.0144698	1	1	0	0.878043	0.457536	6.86694	7.40138	-1	-1	-1	-1	-1
MMC	200105	0	2	0.0118877	1.42e-10	0.0713797	-0.369973	0	0	0	0.790207	0.460558	3.67658	7.28735	-1	-1	-1	-1	-1
VIA	200105	0	0	0.0118877	9.24e-11	0.0612677	-0.0856202	0	1	0	0.652221	0.464087	-10.7748	16.4395	1	1	1	1	1
AMAT	200105	0	1	0.0118877	2.77e-11	0.522907	-0.317285	1	1	0	0.272935	0.478169	-11.6548	-8.53092	-1	-1	-1	-1	-1
HI	200105	0	2	0.0118877	5.77e-11	0.0876883	-0.0126501	0	0	0	0.476661	0.486407	7.5548	-2.04759	-1	1	1	1	1
BA	200105	0	1	0.0118877	4.82e-11	0.074819	0.00479533	0	0	1	0.587071	0.49193	-8.39509	-5.09866	-1	-1	-1	-1	-1
JNJ	200105	0	1	0.0118877	1.62e-11	0.0660863	-0.119764	0	1	0	0.922784	0.492522	-45.1719	0.142859	1	1	1	1	1
EDS	200105	0	0	0.0118877	9.27e-11	0.115409	-0.00363484	0	0	0	0.890909	0.541837	5.4492	-10.2128	1	1	1	1	1
MMM	200105	0	1	0.0118877	5.19e-11	0.101255	-0.179523	0	0	1	0.984066	0.548153	-2.20812	-7.07002	-1	-1	-1	-1	-1
WAG	200105	0	0	0.0118877	1.26e-10	0.0503136	0.0799536	0	0	1	0.64304	0.576947	-14.069	-10.1691	-1	-1	-1	-1	-1
CAH	200105	0	0	0.0118877	9.4e-11	0.0795059	0.198296	0	0	1	0.69724	0.58081	-3.60789	5.5698	-1	1	1	1	1
EMC	200105	0	1	0.0118877	4.9e-11	0.176376	-0.185724	0	0	1	0.227645	0.585443	-4.37383	-12.7111	-1	-1	-1	-1	-1
AA	200105	0	1	0.0118877	1.28e-10	0.0941623	-0.165556	0	0	0	0.487571	0.586616	-3.85507	-3.56142	-1	-1	-1	-1	-1
CCU	200105	0	0	0.0118877	1.11e-10	0.0965548	-0.111211	0	0	0	0.558717	0.592505	6.18547	9.40983	-1	-1	-1	-1	-1
CHV	200105	0	1	0.0118877	4.59e-11	0.0758509	-0.0696114	0	1	0	0.962907	0.602551	-0.496329	-1.9648	-1	-1	-1	-1	-1
UTX	200105	0	1	0.0118877	8.32e-11	0.0813061	0.0721705	0	1	0	0.575047	0.611421	-4.69635	4.72582	-1	1	1	1	1
TGT	200105	0	0	0.0118877	8.04e-11	0.0945568	0.10649	1	1	0	0.366545	0.615079	-4.08356	0.46005	-1	-1	-1	1	1
AHP	200105	0	1	0.0118877	6.14e-11	0.0558866	-0.0330487	0	0	0	0.663261	0.620063	-3.64512	11.5142	1	1	1	1	1
WM	200105	0	2	0.0118877	1.5e-10	0.0980344	-0.0857012	0	0	1	0.496662	0.62114	13.2307	-33.7146	1	1	1	1	1
PEP	200105	0	1	0.0118877	5.87e-11	0.051207	-0.172273	0	0	1	0.903102	0.622766	2.81254	-1.7235	-1	-1	-1	1	1
ABT	200105	0	1	0.0118877	6.49e-11	0.0549713	0.291787	0	0	0	0.690191	0.626443	-5.0629	11.0188	1	1	1	1	1
MSFT	200105	0	0	0.0118877	4.77e-12	0.167645	-0.142564	0	1	0	0.395314	0.626988	5.44788	3.78912	-1	-1	-1	-1	-1
GS	200105	0	2	0.0118877	7.61e-11	0.111271	-0.243571	0	0	1	0.742606	0.628943	-7.11359	-7.31223	-1	-1	-1	-1	-1
KRB	200105	0	2	0.0118877	1.53e-10	0.0573339	-0.123172	0	0	1	0.801333	0.62916	-3.27959	-4.25895	-1	-1	-1	-1	-1
KMB	200105	0	1	0.0118877	9.1e-11	0.0731753	-0.287087	0	0	1	0.570283	0.629653	-2.40107	-2.83195	-1	-1	-1	-1	-1
WFC	200105	0	2	0.0118877	4.74e-11	0.0492852	-0.244867	0	0	1	0.746561	0.631903	6.10363	-4.10839	1	1	1	1	1
XOM	200105	0	1	0.0118877	1.81e-11	0.037172	-0.0351608	0	0	0	0.823666	0.638028	0.272664	-2.03432	-1	-1	-1	-1	1
PHA	200105	0	1	0.0118877	5.19e-11	0.0830446	0.334689	0	0	1	0.319737	0.643534	-2.27795	-7.76098	-1	-1	-1	-1	-1
ONE	200105	0	2	0.0118877	8.49e-11	0.0474015	-0.266478	0	0	0	0.626087	0.653409	0.407277	1.4714	-1	-1	-1	-1	-1
QCOM	200105	0	1	0.0118877	4.57e-11	0.337593	-0.363106	0	0	0	0.167645	0.654429	-3.91832	2.94768	-1	-1	1	1	1
FBF	200105	0	2	0.0118877	1.22e-10	0.0542469	-0.124534	0	0	1	0.481505	0.655206	3.39239	6.83629	-1	-1	-1	-1	-1
TYC	200105	0	0	0.0118877	3.92e-11	0.0950666	-0.258397	0	0	0	0.556416	0.659269	-2.83891	2.30891	-1	-1	-1	1	1
LLY	200105	0	1	0.0118877	4.79e-11	0.0487488	-0.181527	0	0	1	0.7	0.661157	-12.2475	-0.0400578	-1	-1	-1	-1	-1
MWD	200105	0	2	0.0118877	6.7e-11	0.0981079	-0.244147	0	0	1	0.455412	0.662398	5.18534	1.49402	-1	-1	-1	-1	-1
EMR	200105	0	1	0.0118877	1.51e-10	0.0709655	-0.278293	1	0	1	0.683939	0.664599	-6.11657	-0.707475	-1	-1	-1	-1	-1
BAC	200105	0	2	0.0118877	4.3e-11	0.0706769	-0.142047	0	0	0	0.547977	0.674051	8.1484	3.93331	-1	-1	-1	-1	-1
AMGN	200105	0	1	0.0118877	4.14e-11	0.163092	-0.309194	0	0	0	0.519355	0.686389	-11.5519	7.27346	1	1	1	1	1
SLB	200105	0	0	0.0118877	8.57e-11	0.114108	-0.274432	0	0	1	0.50424	0.695106	-15.0768	-9.10743	-1	-1	-1	-1	-1
HON	200105	0	1	0.0118877	6.25e-11	0.103868	-0.113372	0	0	1	0.524661	0.696023	-21.5633	-4.53773	-1	-1	-1	-1	-1
DOW	200105	0	1	0.0118877	1.42e-10	0.0749771	0.2578	0	0	0	0.267989	0.696384	1.31105	4.07879	-1	-1	-1	-1	-1
FITB	200105	0	2	0.0118877	8.28e-11	0.0586491	-0.140754	0	1	0	0.688538	0.701758	9.29385	10.3472	-1	-1	-1	-1	-1
ADP	200105	0	0	0.0118877	1.53e-10	0.0474045	-0.218181	0	0	1	0.670179	0.714086	-3.0641	-2.23547	-1	-1	-1	-1	-1
DELL	200105	0	1	0.0118877	2.79e-11	0.282098	-0.124913	1	0	0	0.174155	0.715825	8.33305	-3.2724	1	1	1	1	1
MER	200105	0	2	0.0118877	6.19e-11	0.140287	-0.0373536	0	0	0	0.448069	0.726297	-7.32033	3.72616	1	1	1	1	1
C	200105	0	2	0.0118877	2.15e-11	0.0460717	-0.14802	0	0	0	0.684474	0.731707	9.36769	4.17294	-1	-1	-1	-1	-1
JPM	200105	0	2	0.0118877	4.86e-11	0.0752207	-0.10736	0	0	0	0.354714	0.750254	-1.21734	1.36884	-1	-1	-1	-1	1
IBM	200105	0	1	0.0118877	1.75e-11	0.0917417	-0.295552	0	1	0	0.534449	0.760286	4.33258	-3.44857	-1	-1	1	1	1
FTU	200105	0	2	0.0118877	5.57e-11	0.0799222	-0.0423191	0	1	0	0.31793	0.76938	17.9043	7.7588	-1	-1	-1	-1	-1
HD	200105	0	0	0.0118877	5.41e-11	0.0614695	0.0257533	1	1	0	0.593409	0.773483	-2.59857	1.3194	-1	-1	-1	-1	1
UN	200105	0	1	0.0118877	3.47e-10	0.0230253	0.0855349	1	0	1	0.255	0.77352	12.1153	-3.54489	1	1	1	1	1
WCOM	200105	0	0	0.0118877	3.47e-11	0.197972	-0.122319	0	1	0	0.20144	0.788257	-17.4682	3.21527	1	1	1	1	1
VZ	200105	0	0	0.0118877	4.22e-11	0.0467087	0.0712739	0	0	0	0.53643	0.795351	1.87279	-0.199502	-1	-1	-1	-1	1
MDT	200105	0	1	0.0118877	7.84e-11	0.0895447	0.267857	1	0	1	0.475574	0.799791	9.98903	-7.83376	1	1	1	1	1
DUK	200105	0	0	0.0118877	1.5e-10	0.0724127	-0.196493	0	1	0	0.508353	0.799869	-10.3429	-3.76645	-1	-1	-1	-1	-1
DIS	200105	0	0	0.0118877	9.56e-11	0.0558282	0.114013	0	1	0	0.253848	0.802498	-3.11767	1.11237	-1	-1	-1	1	1
CL	200105	0	1	0.0118877	1.35e-10	0.0542209	-0.225222	0	1	0	0.51027	0.807733	11.5355	0.662243	-1	-1	-1	-1	-1
T	200105	0	0	0.0118877	6.21e-11	0.0852501	0.379301	0	1	0	0.233278	0.814832	7.59781	0.231573	-1	-1	-1	-1	-1
CSCO	200105	0	1	0.0118877	2.4e-11	0.288046	-0.039496	1	0	0	0.145702	0.821002	-8.49231	21.2123	1	1	1	1	1
USB	200105	0	2	0.0118877	1.38e-10	0.0519412	0.0985306	0	0	0	0.175591	0.821188	12.6849	7.68744	-1	-1	-1	-1	-1
BAX	200105	0	0	0.0118877	3.32e-10	0.0462819	-0.0430079	0	0	0	0.524538	0.830296	6.05506	-48.2935	1	1	1	1	1
SGP	200105	0	1	0.0118877	5.95e-11	0.112481	0.255183	0	0	0	0.392974	0.834327	-8.17542	13.24	1	1	1	1	1
DCX	200105	0	1	0.0118877	6.55e-10	0.00751448	-0.369011	0	1	0	0.444294	0.834926	5.31371	-9.34437	1	1	1	1	1
MRK	200105	0	1	0.0118877	3.36e-11	0.0436775	-0.111115	0	0	1	0.470524	0.843437	-7.44787	-3.58606	-1	-1	-1	-1	-1
GM	200105	0	1	0.0118877	1.19e-10	0.0819896	-0.0982395	0	1	0	0.607744	0.843585	18.7388	4.43839	-1	-1	-1	-1	-1
GE	200105	0	1	0.0118877	1.47e-11	0.0361603	-0.162243	0	1	0	0.311606	0.854286	4.2066	0.900923	-1	-1	-1	-1	-1
BUD	200105	0	1	0.0118877	9e-11	0.0573496	-0.333932	0	1	0	0.546584	0.857955	-4.58542	12.0644	1	1	1	1	1
TXN	200105	0	1	0.0118877	8.54e-11	0.101774	-0.337285	0	0	0	0.205388	0.866061	-9.61962	-16.7409	-1	-1	-1	-1	-1
MCD	200105	0	0	0.0118877	9.11e-11	0.0848253	0.372371	0	0	0	0.356235	0.876816	-4.63733	10.2943	1	1	1	1	1
DD	200105	0	1	0.0118877	9.26e-11	0.0669601	0.0667188	0	0	0	0.423261	0.877155	9.90768	0.209771	-1	-1	-1	-1	-1
BLS	200105	0	0	0.0118877	1.09e-10	0.0250195	-0.32859	0	0	1	0.47255	0.879214	1.35286	-1.86321	-1	-1	-1	-1	1
PG	200105	0	1	0.0118877	5.13e-11	0.0558731	-0.0583993	1	0	1	0.422284	0.879514	1.03072	8.47014	-1	-1	-1	-1	-1
STM	200105	0	1	0.0118877	4.65e-10	0.0288801	-0.349156	0	0	0	0.17775	0.883263	-8.52708	-12.5631	-1	-1	-1	-1	-1
SBC	200105	0	0	0.0118877	6.65e-11	0.0368769	-0.150128	0	0	0	0.553698	0.884146	-3.8558	3.48924	-1	-1	1	1	1
BMY	200105	0	1	0.0118877	3.38e-11	0.0667889	0.304933	0	0	1	0.405343	0.914915	0.0650014	-5.15703	-1	-1	-1	1	1
SUNW	200105	0	1	0.0118877	4.76e-11	0.324916	0.0401872	0	0	0	0.124537	0.933212	-5.40401	9.37906	1	1	1	1	1
F	200105	0	1	0.0118877	9.3e-11	0.0830136	0.282268	0	1	0	0.375699	0.934292	7.42257	-17.8263	1	1	1	1	1
KO	200105	0	1	0.0118877	5.98e-11	0.0335153	-0.108937	0	0	1	0.554386	0.952743	-0.196325	2.58143	-1	-1	-1	-1	1
AIG	200105	0	2	0.0118877	2.27e-11	0.0420348	-0.18897	0	0	0	0.537091	0.954475	13.1268	-1.12376	1	1	1	1	1
HWP	200105	0	1	0.0118877	9.69e-11	0.0879831	0.116997	1	0	0	0.217185	0.969645	-6.08042	2.0395	-1	1	1	1	1
MOT	200105	0	1	0.0118877	1.94e-10	0.0880512	-0.51673	0	0	1	0.0862803	0.970068	15.7877	-3.30453	1	1	1	1	1
INTC	200105	0	1	0.0118877	1.76e-11	0.147196	-0.27489	0	1	0	0.166471	0.974176	8.87752	-1.16486	1	1	1	1	1
ORCL	200105	0	0	0.0118877	4.28e-11	0.189496	-0.0695444	0	0	1	0.136531	0.979085	17.2965	-8.10641	1	1	1	1	1
G	200105	0	1	0.0118877	1.37e-10	0.0635939	-0.399607	0	1	0	0.243749	0.980297	5.51185	2.7215	-1	-1	-1	-1	-1
AXP	200105	0	2	0.0118877	8.83e-11	0.0799132	-0.141497	0	0	0	0.253353	0.980532	-0.0981285	-2.31719	-1	-1	-1	-1	-1
DNA	200105	0	1	0.0118877	3.67e-10	0.0684525	-0.258575	0	0	0	0.259494	1.00899	6.34015	-15.7132	1	1	1	1	1
PFE	200106	0	1	0.00276773	2.98e-11	0.036216	-0.0658966	0	1	0	0.288649	0.0106	11.2986	13.1508	-1	-1	-1	-1	-1
AOL	200106	0	0	0.00276773	2.48e-11	0.0621092	-0.189539	0	1	0	0.301565	0.017	-2.20434	19.9814	1	1	1	1	1
BRK	200106	0	2	0.00276773	9.28e-10	0.0033532	0.0465116	0	0	1	0.886278	0.0144092	-5.47564	9.50872	1	1	1	1	1
FDC	200106	0	0	0.00276773	9.6e-11	0.0811426	0.0840796	0	0	0	0.788361	0.321484	5.17593	-0.102212	-1	-1	-1	1	1
CMCSK	200106	0	0	0.00276773	4.21e-11	0.153801	-0.215637	0	0	0	0.611806	0.325461	-10.8034	7.5526	1	1	1	1	1
FNM	200106	0	2	0.00276773	4.04e-11	0.0658772	-0.0984839	0	0	1	0.980173	0.364577	-7.65397	7.37037	1	1	1	1	1
MO	200106	0	1	0.00276773	4.31e-11	0.0775411	0.265285	0	0	1	0.375231	0.397783	-14.4163	-0.677711	-1	-1	-1	-1	-1
FRE	200106	0	2	0.00276773	5.68e-11	0.0772635	-0.186032	0	0	1	0.595624	0.400441	-5.08934	7.24204	1	1	1	1	1
COX	200106	0	0	0.00276773	3.73e-10	0.028039	-0.171191	0	0	0	0.558991	0.414786	-6.56609	5.47457	1	1	1	1	1
LOW	200106	0	0	0.00276773	9.62e-11	0.140666	-0.200658	0	1	0	0.91618	0.438491	-48.9808	6.86694	1	1	1	1	1
ALL	200106	0	2	0.00276773	1.07e-10	0.0697885	0.29253	0	1	0	0.457039	0.447545	-26.983	6.52525	1	1	1	1	1
WMT	200106	0	0	0.00276773	3.96e-11	0.0273684	-0.165217	0	0	0	0.529356	0.466189	14.8897	-1.80944	1	1	1	1	1
MMC	200106	0	2	0.00276773	9.92e-11	0.0606189	-0.150754	0	0	0	0.760829	0.478342	-5.91508	3.67658	-1	1	1	1	1
HI	200106	0	2	0.00276773	7.78e-11	0.0738806	-0.157464	0	1	0	0.484211	0.478823	-5.50213	7.5548	1	1	1	1	1
AMAT	200106	0	1	0.00276773	2.63e-11	0.475686	-0.0903053	0	0	0	0.268398	0.486253	3.33564	-11.6548	1	1	1	1	1
BK	200106	0	2	0.00276773	1.03e-10	0.0633397	0.307736	0	0	0	0.75	0.510417	-10.4928	-2.81806	-1	-1	-1	-1	-1
VIA	200106	0	0	0.00276773	5.57e-11	0.0558864	-0.087833	0	0	0	0.585573	0.516908	0.949507	-10.7748	1	1	1	1	1
EDS	200106	0	0	0.00276773	7.16e-11	0.142636	0.235915	0	0	0	0.909091	0.531	-2.68652	5.4492	-1	1	1	1	1
BA	200106	0	1	0.00276773	6.76e-11	0.0967861	0.293604	0	0	1	0.51902	0.55643	0.519116	-8.39509	-1	1	1	1	1
MMM	200106	0	1	0.00276773	4.19e-11	0.096648	-0.0455019	0	0	1	0.946888	0.569676	-5.0917	-2.20812	-1	-1	-1	-1	-1
CCU	200106	0	0	0.00276773	1.21e-10	0.0815365	-0.155542	0	1	0	0.57457	0.576156	-4.34749	6.18547	1	1	1	1	1
WM	200106	0	2	0.00276773	7.85e-11	0.118417	0.207918	0	0	0	0.523573	0.589214	2.63436	13.2307	-1	-1	-1	-1	-1
MSFT	200106	0	0	0.00276773	5.68e-12	0.13765	-0.178782	0	1	0	0.417143	0.594178	-3.29506	5.44788	-1	1	1	1	1
CAH	200106	0	0	0.00276773	9.41e-11	0.0940284	0.182659	0	0	1	0.668281	0.605978	4.31067	-3.60789	-1	-1	1	1	1
PEP	200106	0	1	0.00276773	5.49e-11	0.0527105	0.0293608	0	0	1	0.891803	0.630656	3.38351	2.81254	-1	-1	-1	-1	-1
EMC	200106	0	1	0.00276773	5.93e-11	0.155231	-0.119764	0	0	1	0.210716	0.632479	-27.7355	-4.37383	-1	-1	-1	-1	-1
CHV	200106	0	1	0.00276773	4.47e-11	0.0803315	0.0590711	0	0	0	0.907268	0.639503	-2.24115	-0.496329	-1	-1	-1	-1	-1
WFC	200106	0	2	0.00276773	6.48e-11	0.0588473	0.194016	0	0	0	0.736254	0.64075	-7.25662	6.10363	1	1	1	1	1
AA	200106	0	1	0.00276773	1.31e-10	0.0875457	-0.0702687	0	0	0	0.445198	0.642449	-2.38836	-3.85507	-1	-1	-1	-1	-1
XOM	200106	0	1	0.00276773	1.29e-11	0.0362129	-0.0258026	0	1	0	0.810673	0.648254	-54.1049	0.272664	1	1	1	1	1
BAC	200106	0	2	0.00276773	3.04e-11	0.0755107	0.0652546	0	1	0	0.555191	0.665292	3.86722	8.1484	-1	-1	-1	-1	-1
DELL	200106	0	1	0.00276773	2.71e-11	0.237283	-0.159027	0	0	0	0.186953	0.666826	10.3444	8.33305	-1	-1	-1	-1	-1
AHP	200106	0	1	0.00276773	4.24e-11	0.0481637	-0.138188	0	0	1	0.615586	0.668085	-0.546128	-3.64512	-1	-1	-1	-1	-1
MWD	200106	0	2	0.00276773	6.28e-11	0.0883763	-0.0991925	1	0	0	0.449947	0.670442	-4.52765	5.18534	-1	1	1	1	1
TGT	200106	0	0	0.00276773	1.15e-10	0.0720867	-0.236785	0	0	0	0.335515	0.671965	12.1265	-4.08356	1	1	1	1	1
WAG	200106	0	0	0.00276773	9.78e-11	0.0764622	0.51971	1	0	1	0.55136	0.672882	-2.02182	-14.069	-1	-1	-1	-1	-1
ABT	200106	0	1	0.00276773	6.39e-11	0.049533	-0.0989292	0	0	1	0.637344	0.678385	9.11321	-5.0629	1	1	1	1	1
QCOM	200106	0	1	0.00276773	5.2e-11	0.302002	-0.101699	0	0	0	0.161408	0.67972	7.02419	-3.91832	1	1	1	1	1
PHA	200106	0	1	0.00276773	5.97e-11	0.0645029	-0.223274	0	0	1	0.753279	0.680087	-4.41854	-2.27795	-1	-1	-1	-1	-1
KMB	200106	0	1	0.00276773	1.11e-10	0.057616	-0.21263	0	0	1	0.527358	0.680903	3.73018	-2.40107	-1	-1	1	1	1
KRB	200106	0	2	0.00276773	1.94e-10	0.0619791	0.0810203	0	0	1	0.733333	0.6875	4.43213	-3.27959	-1	-1	1	1	1
FITB	200106	0	2	0.00276773	6.44e-11	0.0763247	0.303826	0	1	0	0.702339	0.687968	1.75456	9.29385	-1	-1	-1	-1	-1
FBF	200106	0	2	0.00276773	9.45e-11	0.0500116	-0.0780752	0	0	0	0.456729	0.690748	-7.47221	3.39239	1	1	1	1	1
TYC	200106	0	0	0.00276773	1.85e-11	0.110856	0.281113	0	0	0	0.527942	0.694827	-4.73907	-2.83891	-1	-1	-1	-1	-1
UTX	200106	0	1	0.00276773	6.72e-11	0.128728	0.583254	0	0	0	0.505677	0.695298	-2.54413	-4.69635	-1	-1	-1	-1	-1
GS	200106	0	2	0.00276773	7.61e-11	0.111868	0.00536368	1	0	1	0.669985	0.697115	-1.32608	-7.11359	-1	-1	-1	-1	-1
C	200106	0	2	0.00276773	2.13e-11	0.0468255	0.0163596	0	1	0	0.70571	0.70969	-6.4435	9.36769	1	1	1	1	1
FTU	200106	0	2	0.00276773	1.06e-10	0.0669123	-0.162782	0	1	0	0.344449	0.710146	-1.89412	17.9043	1	1	1	1	1
UN	200106	0	1	0.00276773	2.19e-10	0.0217747	-0.0543132	0	0	0	0.273257	0.72184	-2.14019	12.1153	1	1	1	1	1
ONE	200106	0	2	0.00276773	8.17e-11	0.058372	0.231438	0	1	0	0.566008	0.722765	3.7373	0.407277	-1	-1	-1	-1	-1
EMR	200106	0	1	0.00276773	1.3e-10	0.067085	-0.0546813	0	0	1	0.611111	0.743802	-8.40287	-6.11657	-1	-1	-1	-1	-1
GM	200106	0	1	0.00276773	6.81e-11	0.104313	0.272267	0	1	0	0.687316	0.745921	-1.36189	18.7388	1	1	1	1	1
MDT	200106	0	1	0.00276773	9.33e-11	0.0667244	-0.254847	0	0	1	0.509101	0.74712	3.91034	9.98903	-1	-1	-1	-1	-1
DOW	200106	0	1	0.00276773	1.67e-10	0.0544814	-0.273359	0	1	0	0.248831	0.75	5.09845	1.31105	-1	-1	-1	-1	-1
AMGN	200106	0	1	0.00276773	2.73e-11	0.15667	-0.0357113	0	0	1	0.474758	0.750865	5.1398	-11.5519	1	1	1	1	1
IBM	200106	0	1	0.00276773	1.14e-11	0.0822686	-0.103258	0	1	0	0.540185	0.752212	-5.53264	4.33258	-1	1	1	1	1
LLY	200106	0	1	0.00276773	4.48e-11	0.058927	0.208788	0	0	1	0.61157	0.756757	4.94249	-12.2475	1	1	1	1	1
CL	200106	0	1	0.00276773	1.05e-10	0.0584419	0.0778478	0	1	0	0.531441	0.775555	-9.64101	11.5355	1	1	1	1	1
ADP	200106	0	0	0.00276773	1.76e-10	0.0457029	-0.0358952	0	0	1	0.619797	0.777163	0.788177	-3.0641	-1	-1	-1	-1	1
T	200106	0	0	0.00276773	6.74e-11	0.0604056	-0.29143	0	1	0	0.242424	0.784091	-2.38645	7.59781	-1	1	1	1	1
ORCL	200106	0	0	0.00276773	4e-11	0.182453	-0.0371683	1	0	1	0.169548	0.788421	5.88523	17.2965	-1	-1	-1	-1	-1
MER	200106	0	2	0.00276773	5.49e-11	0.134432	-0.0417358	0	0	0	0.408621	0.796414	-4.69822	-7.32033	-1	-1	-1	-1	-1
USB	200106	0	2	0.00276773	1.3e-10	0.0490043	-0.0565428	0	1	0	0.179449	0.803532	-0.0341445	12.6849	1	1	1	1	1
BAX	200106	0	0	0.00276773	8.93e-11	0.0940973	1.03313	0	0	0	0.536435	0.811881	-3.76096	6.05506	-1	1	1	1	1
VZ	200106	0	0	0.00276773	4.73e-11	0.0343744	-0.264069	0	1	0	0.523227	0.815421	-1.10973	1.87279	-1	-1	-1	-1	1
HD	200106	0	0	0.00276773	4.39e-11	0.0509799	-0.170647	0	1	0	0.560421	0.819012	9.70441	-2.59857	1	1	1	1	1
JPM	200106	0	2	0.00276773	5.05e-11	0.0794511	0.0562389	0	0	0	0.321876	0.826794	-3.18783	-1.21734	-1	-1	-1	-1	-1
SLB	200106	0	0	0.00276773	7.4e-11	0.140076	0.227574	0	0	1	0.4212	0.832146	4.24046	-15.0768	1	1	1	1	1
DCX	200106	0	1	0.00276773	6.38e-10	0.00717163	-0.0456262	0	1	0	0.444873	0.833839	10.7464	5.31371	-1	-1	-1	-1	-1
DD	200106	0	1	0.00276773	7.23e-11	0.0566949	-0.153303	0	1	0	0.440046	0.843698	-12.7513	9.90768	1	1	1	1	1
GE	200106	0	1	0.00276773	1.06e-11	0.057143	0.58027	0	1	0	0.310016	0.858667	-8.94194	4.2066	1	1	1	1	1
MOT	200106	0	1	0.00276773	2.45e-10	0.10182	0.156379	0	0	0	0.0971974	0.861111	19.1928	15.7877	-1	-1	-1	-1	-1
CSCO	200106	0	1	0.00276773	2.83e-11	0.192929	-0.330215	0	0	0	0.137683	0.868819	18.3832	-8.49231	1	1	1	1	1
DIS	200106	0	0	0.00276773	9.52e-11	0.0484764	-0.131687	0	0	0	0.231932	0.878332	-8.03263	-3.11767	-1	-1	-1	-1	-1
PG	200106	0	1	0.00276773	4.57e-11	0.0467068	-0.164056	0	0	0	0.419392	0.88558	11.1031	1.03072	-1	-1	-1	-1	-1
INTC	200106	0	1	0.00276773	1.66e-11	0.154269	0.048514	0	1	0	0.180277	0.899573	11.429	8.87752	-1	-1	-1	-1	-1
BLS	200106	0	0	0.00276773	1.23e-10	0.030054	0.201224	0	0	0	0.461547	0.900174	-0.691224	1.35286	-1	-1	-1	-1	1
DNA	200106	0	1	0.00276773	2.58e-10	0.0720319	0.0522907	0	0	0	0.285677	0.908348	-12.0702	6.34015	1	1	1	1	1
AIG	200106	0	2	0.00276773	2.12e-11	0.0439907	0.0465291	0	0	0	0.56368	0.909452	-2.75714	13.1268	1	1	1	1	1
BUD	200106	0	1	0.00276773	1.59e-10	0.0439099	-0.234348	0	0	0	0.511801	0.916262	4.17794	-4.58542	-1	1	1	1	1
TXN	200106	0	1	0.00276773	9.09e-11	0.108232	0.0634562	0	0	0	0.192024	0.926332	15.7728	-9.61962	1	1	1	1	1
F	200106	0	1	0.00276773	9.74e-11	0.0673842	-0.188275	0	1	0	0.378785	0.92668	3.30106	7.42257	-1	-1	-1	-1	-1
DUK	200106	0	0	0.00276773	1.4e-10	0.0973894	0.344921	0	0	0	0.433746	0.937452	-6.69439	-10.3429	-1	-1	-1	-1	-1
STM	200106	0	1	0.00276773	4.96e-10	0.0347184	0.202155	0	0	0	0.16745	0.937593	3.0014	-8.52708	1	1	1	1	1
BMY	200106	0	1	0.00276773	4.24e-11	0.0522673	-0.217425	0	0	1	0.390845	0.948853	12.1977	0.0650014	-1	-1	-1	-1	-1
SBC	200106	0	0	0.00276773	4.31e-11	0.0384473	0.0425862	0	0	1	0.515241	0.950137	10.3746	-3.8558	1	1	1	1	1
JNJ	200106	0	1	0.00276773	1.06e-10	0.0506267	0.660552	0	0	0	0.475907	0.955	5.73566	-45.1719	1	1	1	1	1
HON	200106	0	1	0.00276773	3.44e-11	0.513783	3.94652	0	0	1	0.379295	0.962775	1.39039	-21.5633	1	1	1	1	1
MRK	200106	0	1	0.00276773	3.12e-11	0.0532748	0.219729	0	0	1	0.41199	0.963269	4.98023	-7.44787	1	1	1	1	1
SGP	200106	0	1	0.00276773	5.94e-11	0.101593	-0.0968004	0	0	0	0.339485	0.965784	6.64491	-8.17542	1	1	1	1	1
SUNW	200106	0	1	0.00276773	4.87e-11	0.2507	-0.230501	0	0	1	0.118866	0.977735	13.4743	-5.40401	1	1	1	1	1
G	200106	0	1	0.00276773	9.45e-11	0.0651762	0.0248819	0	1	0	0.244255	0.978268	-2.91612	5.51185	-1	1	1	1	1
MCD	200106	0	0	0.00276773	9.04e-11	0.0761446	-0.102337	0	0	0	0.318353	0.981153	6.60467	-4.63733	1	1	1	1	1
WCOM	200106	0	0	0.00276773	4.52e-11	0.224733	0.138492	0	0	0	0.160339	0.990317	5.67762	-17.4682	1	1	1	1	1
HWP	200106	0	1	0.00276773	1.31e-10	0.0610287	-0.306104	0	0	0	0.211852	0.994056	-5.14388	-6.08042	-1	-1	-1	-1	-1
KO	200106	0	1	0.00276773	4.52e-11	0.0376878	0.124497	0	0	1	0.526316	1.00356	-1.27716	-0.196325	-1	-1	-1	-1	-1
AXP	200106	0	2	0.00276773	7.25e-11	0.0837331	0.0478012	0	0	1	0.233383	1.06443	4.43709	-0.0981285	-1	-1	-1	1	1
PFE	200107	0	1	0.0024765	3.37e-11	0.0427695	0.180957	1	1	0	0.297081	0.0116	16.4868	11.2986	-1	-1	-1	-1	-1
AOL	200107	0	0	0.0024765	2.97e-11	0.0643799	0.0365601	1	1	0	0.258606	0.0158	11.4405	-2.20434	1	1	1	1	1
BRK	200107	0	2	0.0024765	6.25e-10	0.00350223	0.0444444	0	0	1	0.883724	0.0144509	5.87718	-5.47564	1	1	1	1	1
FDC	200107	0	0	0.0024765	1.07e-10	0.0907529	0.117013	1	0	0	0.84925	0.298435	-1.33663	5.17593	-1	-1	1	1	1
CMCSK	200107	0	0	0.0024765	4.23e-11	0.253018	0.645101	0	0	1	0.536106	0.371417	2.30208	-10.8034	1	1	1	1	1
FNM	200107	0	2	0.0024765	2.7e-11	0.054467	-0.173203	1	0	1	0.959654	0.372372	-7.28668	-7.65397	-1	-1	-1	-1	-1
FRE	200107	0	2	0.0024765	3.7e-11	0.0754861	-0.0230039	1	0	1	0.599037	0.398159	-5.74628	-5.08934	-1	-1	-1	-1	-1
WMT	200107	0	0	0.0024765	4.08e-11	0.0344706	0.259504	0	0	0	0.606373	0.406977	-9.42372	14.8897	1	1	1	1	1
MO	200107	0	1	0.0024765	6.34e-11	0.0555556	-0.283533	1	0	1	0.336414	0.443681	4.20076	-14.4163	1	1	1	1	1
COX	200107	0	0	0.0024765	4.35e-10	0.0287379	0.0249281	1	0	1	0.516467	0.448937	3.45521	-6.56609	1	1	1	1	1
MMC	200107	0	2	0.0024765	1.42e-10	0.0605768	-0.000694519	1	0	0	0.756309	0.4812	-0.314916	-5.91508	-1	-1	-1	-1	-1
HI	200107	0	2	0.0024765	8.34e-11	0.0819357	0.109029	1	0	0	0.481234	0.481785	-6.27291	-5.50213	-1	-1	-1	-1	-1
EDS	200107	0	0	0.0024765	8.76e-11	0.122549	-0.140823	1	0	0	0.928727	0.519773	-5.27772	-2.68652	-1	-1	-1	-1	-1
AMAT	200107	0	1	0.0024765	3.99e-11	0.409226	-0.136388	0	0	0	0.250687	0.520606	-0.53179	3.33564	-1	-1	-1	-1	1
BA	200107	0	1	0.0024765	9.95e-11	0.0732408	-0.243272	1	0	0	0.546371	0.528575	-10.1236	0.519116	1	1	1	1	1
VIA	200107	0	0	0.0024765	7.69e-11	0.0642124	0.148982	0	1	0	0.563508	0.537149	-7.88776	0.949507	-1	1	1	1	1
WM	200107	0	2	0.0024765	6.14e-11	0.0985415	-0.167846	1	0	0	0.564985	0.546027	-3.88597	2.63436	-1	-1	1	1	1
BK	200107	0	2	0.0024765	1.26e-10	0.105632	0.667705	1	0	1	0.700937	0.546144	0.855621	-10.4928	1	1	1	1	1
ALL	200107	0	2	0.0024765	1.15e-10	0.134484	0.927023	1	0	0	0.363221	0.563144	0.78392	-26.983	1	1	1	1	1
CAH	200107	0	0	0.0024765	1.28e-10	0.0735389	-0.217907	1	0	0	0.713123	0.567873	-2.90999	4.31067	-1	-1	1	1	1
MMM	200107	0	1	0.0024765	7.57e-11	0.0996727	0.0312955	1	0	1	0.928465	0.58098	-5.05498	-5.0917	-1	-1	-1	-1	-1
PEP	200107	0	1	0.0024765	5.35e-11	0.0574574	0.0939638	1	0	0	0.940832	0.597791	5.68579	3.38351	-1	-1	-1	-1	-1
TGT	200107	0	0	0.0024765	1.35e-10	0.0875206	0.214101	0	0	0	0.439773	0.600775	-3.62213	12.1265	1	1	1	1	1
ABT	200107	0	1	0.0024765	7.69e-11	0.0473219	-0.0446392	1	0	0	0.711568	0.607623	-5.57329	9.11321	1	1	1	1	1
CCU	200107	0	0	0.0024765	1.51e-10	0.0756748	-0.0718904	0	0	0	0.536999	0.616468	-8.37641	-4.34749	-1	-1	-1	-1	-1
KMB	200107	0	1	0.0024765	1.37e-10	0.0658886	0.143582	1	0	1	0.573679	0.625925	5.68991	3.73018	-1	-1	-1	-1	-1
BAC	200107	0	2	0.0024765	3.92e-11	0.0694611	-0.0801161	1	1	0	0.588393	0.627751	4.16054	3.86722	-1	-1	-1	-1	-1
QCOM	200107	0	1	0.0024765	5.08e-11	0.364327	0.206371	1	0	0	0.174518	0.628657	-0.689085	7.02419	-1	-1	1	1	1
CHV	200107	0	1	0.0024765	5.14e-11	0.0829425	0.0325018	1	0	1	0.91619	0.633275	4.01175	-2.24115	-1	-1	1	1	1
KRB	200107	0	2	0.0024765	1.53e-10	0.0669534	0.0802575	1	0	1	0.786667	0.64089	5.23953	4.43213	-1	-1	-1	-1	-1
AA	200107	0	1	0.0024765	1.71e-10	0.0797118	-0.0894827	1	0	1	0.443277	0.645233	5.96634	-2.38836	-1	1	1	1	1
WFC	200107	0	2	0.0024765	5.11e-11	0.0465617	-0.20877	1	0	1	0.730387	0.645897	4.8321	-7.25662	1	1	1	1	1
DELL	200107	0	1	0.0024765	3.86e-11	0.20923	-0.118226	0	0	0	0.192529	0.647512	-12.5381	10.3444	1	1	1	1	1
AHP	200107	0	1	0.0024765	7.42e-11	0.0468593	-0.0270835	1	0	1	0.631932	0.650804	-4.74381	-0.546128	-1	-1	-1	-1	-1
MSFT	200107	0	0	0.0024765	7.88e-12	0.13671	-0.00682876	1	1	0	0.378229	0.65531	-5.14659	-3.29506	-1	-1	-1	-1	-1
FITB	200107	0	2	0.0024765	1.25e-10	0.0543155	-0.287501	1	1	0	0.737076	0.655546	-0.72583	1.75456	-1	-1	-1	-1	1
ONE	200107	0	2	0.0024765	1.54e-10	0.0530896	-0.0904958	1	1	0	0.612016	0.668432	-1.18732	3.7373	-1	-1	-1	1	1
DOW	200107	0	1	0.0024765	2.41e-10	0.0506737	-0.0698894	1	1	0	0.272404	0.685096	2.23092	5.09845	-1	-1	-1	-1	-1
WAG	200107	0	0	0.0024765	1.04e-10	0.0714212	-0.0650335	0	0	1	0.5392	0.688056	5.94637	-2.02182	-1	-1	1	1	1
UTX	200107	0	1	0.0024765	7.81e-11	0.0880207	-0.315923	1	0	1	0.506644	0.693971	2.97204	-2.54413	-1	-1	-1	1	1
PHA	200107	0	1	0.0024765	5.54e-11	0.0861433	0.335495	1	0	1	0.731475	0.700359	-8.63324	-4.41854	-1	-1	-1	-1	-1
FTU	200107	0	2	0.0024765	9.68e-11	0.0659496	-0.0166423	1	0	0	0.348983	0.700918	5.17426	-1.89412	-1	-1	1	1	1
LLY	200107	0	1	0.0024765	5.43e-11	0.0516333	-0.123776	1	0	0	0.655207	0.706357	-2.3723	4.94249	-1	-1	1	1	1
TYC	200107	0	0	0.0024765	3.24e-11	0.107341	-0.0295651	1	0	0	0.515254	0.711936	1.84261	-4.73907	-1	-1	1	1	1
MDT	200107	0	1	0.0024765	7.71e-11	0.0564452	-0.153149	0	0	0	0.531452	0.715699	-0.89522	3.91034	-1	-1	-1	1	1
UN	200107	0	1	0.0024765	2.6e-10	0.0226197	0.038808	0	0	0	0.275	0.717264	4.23155	-2.14019	-1	-1	1	1	1
GS	200107	0	2	0.0024765	6.55e-11	0.103834	-0.0646422	0	0	1	0.64937	0.719246	10.3992	-1.32608	1	1	1	1	1
MWD	200107	0	2	0.0024765	7.01e-11	0.0727012	-0.177369	0	0	0	0.419054	0.719868	4.44974	-4.52765	-1	1	1	1	1
FBF	200107	0	2	0.0024765	1.17e-10	0.057421	0.148155	1	0	0	0.434385	0.726279	6.66454	-7.47221	1	1	1	1	1
AMGN	200107	0	1	0.0024765	5.02e-11	0.174798	0.11571	1	0	0	0.490641	0.726559	4.47566	5.1398	-1	-1	-1	-1	-1
C	200107	0	2	0.0024765	2.36e-11	0.047236	0.00876807	1	1	0	0.670584	0.746863	-0.771679	-6.4435	-1	-1	-1	-1	-1
GM	200107	0	1	0.0024765	9.33e-11	0.090131	-0.135954	1	0	0	0.679306	0.754717	-6.18477	-1.36189	-1	-1	-1	-1	-1
HD	200107	0	0	0.0024765	6.8e-11	0.0454838	-0.107808	0	1	0	0.606411	0.756899	-3.5293	9.70441	1	1	1	1	1
MOT	200107	0	1	0.0024765	1.56e-10	0.121733	0.199379	1	0	0	0.109699	0.762975	2.84881	19.1928	-1	-1	-1	-1	-1
USB	200107	0	2	0.0024765	1.56e-10	0.0519326	0.0597559	1	0	0	0.186929	0.771377	9.83158	-0.0341445	-1	1	1	1	1
ADP	200107	0	0	0.0024765	1.92e-10	0.0444151	-0.0281779	0	0	1	0.635386	0.77159	5.93736	0.788177	-1	-1	-1	-1	-1
DCX	200107	0	1	0.0024765	6.13e-10	0.00881695	0.229421	1	1	0	0.475754	0.779716	-1.19005	10.7464	1	1	1	1	1
EMR	200107	0	1	0.0024765	1.3e-10	0.141464	1.10873	0	0	1	0.579394	0.784519	-2.3278	-8.40287	-1	-1	-1	-1	-1
PG	200107	0	1	0.0024765	4.9e-11	0.0476449	0.0200836	0	1	0	0.466853	0.795551	4.75936	11.1031	-1	-1	-1	-1	-1
VZ	200107	0	0	0.0024765	5.43e-11	0.037933	0.103525	1	0	0	0.529584	0.805633	-3.88284	-1.10973	-1	-1	-1	-1	-1
IBM	200107	0	1	0.0024765	1.84e-11	0.0926621	0.126336	1	0	0	0.502946	0.807908	3.7296	-5.53264	-1	1	1	1	1
SLB	200107	0	0	0.0024765	9.06e-11	0.159286	0.137141	1	0	0	0.43	0.815116	-1.72139	4.24046	-1	-1	-1	1	1
CSCO	200107	0	1	0.0024765	3.07e-11	0.166699	-0.135358	0	1	0	0.1454	0.822711	-7.3546	18.3832	1	1	1	1	1
BAX	200107	0	0	0.0024765	9.25e-11	0.0939533	-0.0015303	1	0	1	0.528999	0.823293	5.98099	-3.76096	-1	1	1	1	1
ORCL	200107	0	0	0.0024765	5.34e-11	0.120017	-0.341455	0	0	0	0.161339	0.82854	-22.2823	5.88523	1	1	1	1	1
LOW	200107	0	0	0.0024765	2.7e-10	0.112595	0.60089	0	0	0	0.482147	0.833224	3.90867	-48.9808	1	1	1	1	1
BMY	200107	0	1	0.0024765	5.54e-11	0.0507502	-0.0290264	1	0	0	0.441962	0.839111	-2.75496	12.1977	1	1	1	1	1
CL	200107	0	1	0.0024765	8.98e-11	0.0755958	0.293521	1	0	0	0.488288	0.844096	8.88867	-9.64101	1	1	1	1	1
SBC	200107	0	0	0.0024765	5.68e-11	0.0402135	0.0459374	1	0	0	0.579164	0.84527	-6.27609	10.3746	1	1	1	1	1
JPM	200107	0	2	0.0024765	5.1e-11	0.0664237	-0.163967	1	0	1	0.312494	0.851617	2.60445	-3.18783	-1	-1	-1	1	1
T	200107	0	0	0.0024765	7.11e-11	0.0959754	0.497442	1	0	0	0.2227	0.853538	3.11902	-2.38645	-1	-1	-1	1	1
TXN	200107	0	1	0.0024765	1.25e-10	0.110447	0.0199054	1	0	0	0.207675	0.856522	5.37887	15.7728	-1	-1	-1	-1	-1
MER	200107	0	2	0.0024765	6.02e-11	0.128434	-0.0446198	1	0	1	0.374069	0.869976	5.02048	-4.69822	-1	1	1	1	1
BUD	200107	0	1	0.0024765	1.7e-10	0.0410271	-0.0656534	1	0	0	0.538012	0.871623	1.21553	4.17794	-1	-1	-1	-1	-1
JNJ	200107	0	1	0.0024765	2.7e-11	0.0542137	0.070853	1	1	0	0.514932	0.882625	2.33122	5.73566	-1	-1	-1	-1	-1
INTC	200107	0	1	0.0024765	1.83e-11	0.14709	-0.0465314	1	1	0	0.183729	0.882674	2.85838	11.429	-1	-1	-1	-1	-1
BLS	200107	0	0	0.0024765	1.17e-10	0.0294353	-0.0205881	1	0	0	0.466476	0.890663	-6.62806	-0.691224	-1	-1	-1	-1	-1
F	200107	0	1	0.0024765	1.2e-10	0.0484946	-0.287603	1	1	0	0.39298	0.893208	-16.0527	3.30106	1	1	1	1	1
SGP	200107	0	1	0.0024765	7.17e-11	0.0678602	-0.332038	1	1	0	0.365808	0.896287	1.37668	6.64491	-1	-1	-1	-1	-1
MRK	200107	0	1	0.0024765	3.36e-11	0.0600239	0.126685	1	0	1	0.438227	0.905597	-0.422154	4.98023	-1	-1	-1	1	1
MCD	200107	0	0	0.0024765	9.16e-11	0.0652635	-0.1429	1	1	0	0.342824	0.911119	8.03223	6.60467	-1	-1	-1	-1	-1
HON	200107	0	1	0.0024765	5.76e-11	0.20076	-0.609252	1	0	0	0.399675	0.913683	8.3332	1.39039	-1	-1	-1	-1	-1
AIG	200107	0	2	0.0024765	2.18e-11	0.0406489	-0.0759652	1	0	1	0.55201	0.928679	3.84656	-2.75714	-1	-1	1	1	1
SUNW	200107	0	1	0.0024765	6.34e-11	0.282796	0.128024	1	0	0	0.123176	0.943524	-20.4029	13.4743	1	1	1	1	1
DUK	200107	0	0	0.0024765	1.37e-10	0.0819249	-0.15879	1	0	1	0.429298	0.947164	1.47588	-6.69439	-1	1	1	1	1
DD	200107	0	1	0.0024765	9.25e-11	0.0570971	0.00709456	1	1	0	0.390604	0.95049	1.05554	-12.7513	1	1	1	1	1
AXP	200107	0	2	0.0024765	1.02e-10	0.0668929	-0.201118	1	0	1	0.242586	0.962063	0.941889	4.43709	-1	-1	-1	-1	-1
GE	200107	0	1	0.0024765	1.92e-11	0.040926	-0.283669	1	1	0	0.27663	0.962299	3.65027	-8.94194	1	1	1	1	1
DIS	200107	0	0	0.0024765	1.02e-10	0.0558177	0.15144	0	0	0	0.21154	0.962998	2.65673	-8.03263	1	1	1	1	1
EMC	200107	0	1	0.0024765	9.82e-11	0.200253	0.290034	1	0	1	0.142062	0.976166	-9.99123	-27.7355	-1	-1	-1	-1	-1
STM	200107	0	1	0.0024765	6.21e-10	0.0259385	-0.252889	1	0	0	0.1592	0.986181	5.12108	3.0014	-1	-1	-1	-1	-1
WCOM	200107	0	0	0.0024765	6.43e-11	0.187163	-0.14977	1	0	0	0.15808	1.00446	3.18647	5.67762	-1	-1	-1	-1	-1
KO	200107	0	1	0.0024765	7.9e-11	0.0294376	-0.218911	1	0	1	0.521637	1.00897	13.8961	-1.27716	1	1	1	1	1
G	200107	0	1	0.0024765	1.65e-10	0.0518932	-0.203802	1	0	0	0.234818	1.01758	15.9497	-2.91612	1	1	1	1	1
HWP	200107	0	1	0.0024765	1.44e-10	0.0645567	0.0578096	0	0	1	0.182667	1.15288	1.03853	-5.14388	-1	-1	1	1	1
DNA	200107	0	1	0.0024765	1.98e-10	0.146824	1.0429	1	0	1	0.219313	1.18322	18.8954	-12.0702	1	1	1	1	1
XOM	200107	0	1	0.0024765	6.67e-11	0.0232691	0.285128	1	0	0	0.387564	1.35596	-0.516363	-54.1049	-1	-1	-1	-1	-1
PFE	200108	0	1	0.00438355	2.1e-11	0.0363071	-0.151116	0	1	0	0.276108	0.0098	0.223875	16.4868	-1	-1	-1	-1	-1
AOL	200108	0	0	0.00438355	3.8e-11	0.0715418	0.114476	0	1	0	0.212518	0.0126	-2.13246	11.4405	1	1	1	1	1
BRK	200108	0	2	0.00438355	7.25e-10	0.00307116	-0.12766	1	0	0	0.886278	0.0144092	5.64085	5.87718	-1	-1	-1	-1	-1
FDC	200108	0	0	0.00438355	9.39e-11	0.0787107	-0.132692	0	0	1	0.806738	0.314161	-17.5457	-1.33663	-1	-1	-1	-1	-1
CMCSK	200108	0	0	0.00438355	5.33e-11	0.119404	-0.528081	0	0	0	0.51637	0.402675	-0.693589	2.30208	-1	-1	-1	-1	1
FNM	200108	0	2	0.00438355	3.63e-11	0.06645	0.220003	0	0	1	0.878501	0.406771	6.99095	-7.28668	1	1	1	1	1
MO	200108	0	1	0.00438355	4.77e-11	0.0497581	-0.110423	0	0	1	0.350462	0.425897	15.3073	4.20076	-1	-1	-1	-1	-1
FRE	200108	0	2	0.00438355	4.3e-11	0.0832451	0.102787	0	0	1	0.550372	0.433365	9.64867	-5.74628	1	1	1	1	1
COX	200108	0	0	0.00438355	4.54e-10	0.0331219	0.153072	0	0	0	0.501703	0.462148	1.90717	3.45521	-1	-1	-1	-1	-1
WMT	200108	0	0	0.00438355	4.25e-11	0.0338763	-0.0172415	1	0	0	0.52122	0.473465	-10.9331	-9.42372	-1	-1	-1	-1	-1
MMC	200108	0	2	0.00438355	1.82e-10	0.0618043	0.0179682	0	0	0	0.699812	0.520048	5.05602	-0.314916	-1	-1	-1	1	1
HI	200108	0	2	0.00438355	6.94e-11	0.106825	0.297919	0	0	1	0.429038	0.540398	-0.713328	-6.27291	-1	-1	-1	-1	-1
EDS	200108	0	0	0.00438355	8.46e-11	0.102127	-0.161087	0	0	1	0.857891	0.562691	5.48724	-5.27772	1	1	1	1	1
AMAT	200108	0	1	0.00438355	4.1e-11	0.37638	-0.0802634	1	0	1	0.235545	0.562776	-32.6064	-0.53179	-1	-1	-1	-1	-1
CAH	200108	0	0	0.00438355	1.21e-10	0.0579391	-0.205761	0	0	0	0.706441	0.573245	-2.88136	-2.90999	-1	-1	-1	-1	-1
ALL	200108	0	2	0.00438355	7.41e-11	0.0955623	-0.294747	0	1	0	0.352519	0.580239	16.5097	0.78392	-1	-1	-1	-1	-1
WM	200108	0	2	0.00438355	6.22e-11	0.115838	0.17795	0	0	0	0.522039	0.590946	1.59888	-3.88597	-1	-1	-1	1	1
PEP	200108	0	1	0.00438355	3.66e-11	0.0879596	0.847483	0	1	0	0.948298	0.593085	5.91367	5.68579	-1	-1	-1	-1	-1
BA	200108	0	1	0.00438355	8.78e-11	0.0791756	-0.00110652	0	0	1	0.477946	0.604248	-27.37	-10.1236	-1	-1	-1	-1	-1
KMB	200108	0	1	0.00438355	1.28e-10	0.0511574	-0.227254	0	0	0	0.585377	0.613417	5.82276	5.68991	-1	-1	-1	-1	-1
BK	200108	0	2	0.00438355	8.01e-11	0.0724871	-0.314302	0	0	0	0.620313	0.617128	-7.04897	0.855621	-1	-1	1	1	1
VIA	200108	0	0	0.00438355	8.52e-11	0.0561811	-0.124081	0	0	0	0.479774	0.630896	-27.4164	-7.88776	-1	-1	-1	-1	-1
WFC	200108	0	2	0.00438355	5.09e-11	0.0475027	0.0177527	0	0	0	0.729594	0.646599	1.10327	4.8321	-1	-1	-1	-1	-1
CHV	200108	0	1	0.00438355	3.47e-11	0.0822845	-0.00633181	0	0	1	0.909774	0.64876	-3.20729	4.01175	-1	-1	1	1	1
BAC	200108	0	2	0.00438355	3.63e-11	0.065346	-0.0583848	0	1	0	0.568786	0.64939	2.02068	4.16054	-1	-1	-1	-1	-1
KRB	200108	0	2	0.00438355	1.76e-10	0.064135	-0.0420939	0	0	0	0.772444	0.65269	-0.92644	5.23953	-1	-1	1	1	1
ABT	200108	0	1	0.00438355	8.18e-11	0.0368595	-0.219798	0	0	0	0.659917	0.655181	6.54089	-5.57329	1	1	1	1	1
MMM	200108	0	1	0.00438355	7.17e-11	0.0833667	-0.167375	0	0	1	0.8639	0.658021	8.31	-5.05498	1	1	1	1	1
AA	200108	0	1	0.00438355	1.44e-10	0.0727463	-0.0941374	0	0	1	0.430734	0.664022	16.8651	5.96634	-1	-1	-1	-1	-1
TGT	200108	0	0	0.00438355	1.06e-10	0.0803664	-0.081743	1	0	0	0.39375	0.670996	-10.9163	-3.62213	-1	-1	-1	-1	-1
WAG	200108	0	0	0.00438355	1.82e-10	0.0548134	-0.232533	0	0	1	0.5496	0.675036	12.515	5.94637	-1	-1	-1	-1	-1
QCOM	200108	0	1	0.00438355	3.85e-11	0.320302	-0.120838	0	0	0	0.162429	0.675446	-17.8762	-0.689085	-1	-1	-1	-1	-1
AHP	200108	0	1	0.00438355	5.41e-11	0.0530488	0.134812	0	0	1	0.586771	0.700893	2.25186	-4.74381	-1	-1	1	1	1
UN	200108	0	1	0.00438355	2.58e-10	0.0245763	0.0864961	1	0	0	0.280229	0.70388	-7.96136	4.23155	1	1	1	1	1
AMGN	200108	0	1	0.00438355	4.04e-11	0.14313	-0.181172	0	1	0	0.503081	0.708593	-6.77461	4.47566	1	1	1	1	1
FITB	200108	0	2	0.00438355	1.03e-10	0.0590979	0.0880481	0	1	0	0.681871	0.708619	8.36092	-0.72583	-1	1	1	1	1
DOW	200108	0	1	0.00438355	1.72e-10	0.0521194	0.0322859	0	1	0	0.262376	0.711281	5.31817	2.23092	-1	-1	-1	-1	-1
CCU	200108	0	0	0.00438355	1.13e-10	0.0896182	0.193726	1	0	0	0.460664	0.718619	-23.4857	-8.37641	-1	-1	-1	-1	-1
FTU	200108	0	2	0.00438355	9.66e-11	0.0695996	0.0556642	0	1	0	0.339322	0.720874	-2.673	5.17426	-1	-1	1	1	1
TYC	200108	0	0	0.00438355	2.03e-11	0.071444	-0.333872	0	0	0	0.503148	0.729066	4.49509	1.84261	-1	-1	-1	-1	-1
LLY	200108	0	1	0.00438355	5.13e-11	0.0474644	-0.0806362	0	0	1	0.64157	0.737473	-3.0935	-2.3723	-1	-1	-1	-1	-1
FBF	200108	0	2	0.00438355	1.12e-10	0.0514133	-0.102829	0	1	0	0.426397	0.739886	11.6421	6.66454	-1	-1	-1	-1	-1
UTX	200108	0	1	0.00438355	1.11e-10	0.0971591	0.103821	0	0	0	0.472131	0.7447	-20.8609	2.97204	1	1	1	1	1
ONE	200108	0	2	0.00438355	1.01e-10	0.0454294	-0.142856	0	1	0	0.548458	0.745892	2.94116	-1.18732	-1	-1	-1	1	1
GS	200108	0	2	0.00438355	7.6e-11	0.123123	0.185775	0	0	1	0.625476	0.746723	22.2703	10.3992	-1	-1	-1	-1	-1
MDT	200108	0	1	0.00438355	1.02e-10	0.0594908	0.0540396	1	0	0	0.5039	0.754831	7.67542	-0.89522	-1	1	1	1	1
USB	200108	0	2	0.00438355	7.23e-11	0.0562976	0.118175	0	1	0	0.190866	0.755466	-9.11112	9.83158	1	1	1	1	1
ADP	200108	0	0	0.00438355	1.37e-10	0.0724398	0.630973	1	0	0	0.645487	0.759515	-2.70433	5.93736	-1	1	1	1	1
MSFT	200108	0	0	0.00438355	1.06e-11	0.109544	-0.198711	0	0	0	0.326	0.760298	3.95197	-5.14659	-1	1	1	1	1
PG	200108	0	1	0.00438355	4.19e-11	0.058962	0.238345	1	1	0	0.487428	0.761969	-8.65754	4.75936	1	1	1	1	1
BAX	200108	0	0	0.00438355	1.03e-10	0.0908108	-0.039741	0	0	0	0.54812	0.794574	-0.757544	5.98099	-1	-1	1	1	1
MWD	200108	0	2	0.00438355	1.01e-10	0.0830727	0.14266	0	1	0	0.37373	0.80717	7.78861	4.44974	-1	-1	-1	-1	-1
PHA	200108	0	1	0.00438355	5.96e-11	0.0727297	-0.15536	0	0	1	0.64918	0.811237	5.69519	-8.63324	1	1	1	1	1
DELL	200108	0	1	0.00438355	3.46e-11	0.211591	0.0137689	1	0	0	0.152851	0.815599	1.75483	-12.5381	1	1	1	1	1
C	200108	0	2	0.00438355	2.35e-11	0.043959	-0.0359644	0	0	0	0.611686	0.818777	-11.3763	-0.771679	-1	-1	-1	-1	-1
MOT	200108	0	1	0.00438355	1.46e-10	0.0894271	-0.265385	0	1	0	0.102128	0.81954	2.44958	2.84881	-1	-1	-1	-1	-1
HD	200108	0	0	0.00438355	5.85e-11	0.0533786	0.175155	1	0	0	0.553198	0.829706	-6.82602	-3.5293	-1	-1	-1	-1	-1
EMR	200108	0	1	0.00438355	1.57e-10	0.0733517	-0.482081	1	0	1	0.541414	0.839552	-2.36182	-2.3278	-1	-1	-1	-1	-1
CL	200108	0	1	0.00438355	8.56e-11	0.0590491	-0.227329	0	1	0	0.487838	0.844875	16.4847	8.88867	-1	-1	-1	-1	-1
IBM	200108	0	1	0.00438355	1.85e-11	0.0825798	-0.109196	0	0	0	0.477801	0.850425	5.54578	3.7296	-1	-1	-1	-1	-1
LOW	200108	0	0	0.00438355	1.42e-10	0.115427	0.0271293	1	1	0	0.469771	0.855175	-3.41443	3.90867	-1	-1	1	1	1
VZ	200108	0	0	0.00438355	5.1e-11	0.0335593	-0.113765	0	0	1	0.488998	0.8725	9.66332	-3.88284	1	1	1	1	1
DCX	200108	0	1	0.00438355	7.94e-10	0.0091734	0.0404282	0	0	0	0.424125	0.87463	-12.5855	-1.19005	-1	-1	-1	-1	-1
GM	200108	0	1	0.00438355	9.29e-11	0.108355	0.205338	0	0	0	0.58478	0.876712	-14.9252	-6.18477	-1	-1	-1	-1	-1
BUD	200108	0	1	0.00438355	1.38e-10	0.040881	-0.0127172	0	1	0	0.534658	0.877091	-8.2977	1.21553	-1	1	1	1	1
BMY	200108	0	1	0.00438355	5.18e-11	0.0436746	-0.142259	0	0	0	0.419542	0.883951	4.0547	-2.75496	-1	-1	1	1	1
MCD	200108	0	0	0.00438355	7.16e-11	0.066925	0.0205961	0	1	0	0.353294	0.884116	-5.60405	8.03223	1	1	1	1	1
TXN	200108	0	1	0.00438355	9.14e-11	0.114356	0.035393	0	0	0	0.199248	0.892749	5.17347	5.37887	-1	-1	-1	-1	-1
SLB	200108	0	0	0.00438355	9.44e-11	0.121033	-0.23931	0	0	1	0.392	0.894133	4.59891	-1.72139	-1	-1	1	1	1
HON	200108	0	1	0.00438355	1.1e-10	0.0826853	-0.58695	0	0	0	0.403902	0.90412	-23.0862	8.3332	1	1	1	1	1
T	200108	0	0	0.00438355	8.51e-11	0.0464936	-0.515288	0	1	0	0.209807	0.905987	3.16163	3.11902	-1	-1	-1	-1	-1
G	200108	0	1	0.00438355	1.31e-10	0.0738494	0.424299	0	1	0	0.258241	0.909299	-3.76568	15.9497	1	1	1	1	1
MER	200108	0	2	0.00438355	8.45e-11	0.117922	-0.0818429	0	0	0	0.355862	0.914486	-8.53522	5.02048	1	1	1	1	1
KO	200108	0	1	0.00438355	4.28e-11	0.0408585	0.388099	0	0	0	0.56924	0.916376	-4.4723	13.8961	1	1	1	1	1
SGP	200108	0	1	0.00438355	7.18e-11	0.0597721	-0.118901	0	1	0	0.35719	0.917912	-11.4247	1.37668	1	1	1	1	1
DNA	200108	0	1	0.00438355	3.23e-10	0.0726524	-0.505268	0	0	0	0.237978	0.921569	32.2445	18.8954	-1	-1	-1	-1	-1
DUK	200108	0	0	0.00438355	1.49e-10	0.0625055	-0.234041	0	0	1	0.437081	0.930298	-3.44662	1.47588	-1	-1	-1	1	1
SBC	200108	0	0	0.00438355	6.19e-11	0.0318494	-0.209414	0	0	0	0.526174	0.930396	19.893	-6.27609	1	1	1	1	1
JNJ	200108	0	1	0.00438355	2.58e-11	0.0536218	-0.00622361	0	1	0	0.501701	0.934358	4.76625	2.33122	-1	-1	-1	-1	-1
JPM	200108	0	2	0.00438355	3.59e-11	0.0680882	0.0256141	0	0	0	0.284348	0.935914	-2.05545	2.60445	-1	-1	-1	1	1
INTC	200108	0	1	0.00438355	1.86e-11	0.145073	-0.0137175	0	1	0	0.172327	0.941077	-41.8677	2.85838	1	1	1	1	1
MRK	200108	0	1	0.00438355	3.73e-11	0.0433329	-0.279195	0	0	1	0.419662	0.945661	3.47196	-0.422154	-1	-1	-1	-1	1
CSCO	200108	0	1	0.00438355	3.1e-11	0.174601	0.0474026	1	0	0	0.123537	0.96831	-18.0113	-7.3546	-1	-1	-1	-1	-1
BLS	200108	0	0	0.00438355	1.17e-10	0.029222	-0.00575144	0	0	1	0.427507	0.97185	15.8561	-6.62806	1	1	1	1	1
AIG	200108	0	2	0.00438355	1.48e-11	0.0553927	0.53234	0	0	0	0.518525	0.988651	-3.70148	3.84656	-1	-1	1	1	1
DD	200108	0	1	0.00438355	1.1e-10	0.048921	-0.145675	0	1	0	0.373729	0.99341	4.42347	1.05554	-1	-1	-1	-1	-1
DIS	200108	0	0	0.00438355	1.09e-10	0.0545262	-0.0215745	1	0	0	0.204155	0.997837	-22.9009	2.65673	1	1	1	1	1
GE	200108	0	1	0.00438355	2.32e-11	0.0372311	-0.0902838	0	1	0	0.260604	1.02147	7.42613	3.65027	-1	-1	-1	-1	-1
STM	200108	0	1	0.00438355	6.08e-10	0.0328593	0.266818	0	0	0	0.15365	1.0218	-19.3	5.12108	1	1	1	1	1
XOM	200108	0	1	0.00438355	2.5e-11	0.0275703	0.184847	0	0	1	0.372622	1.0401	4.0709	-0.516363	-1	-1	-1	1	1
HWP	200108	0	1	0.00438355	1.43e-10	0.0536249	-0.169337	1	0	0	0.171926	1.06247	-8.65539	1.03853	-1	1	1	1	1
AXP	200108	0	2	0.00438355	9.86e-11	0.0664951	-0.00556468	0	0	0	0.219068	1.06535	-6.15324	0.941889	-1	-1	1	1	1
WCOM	200108	0	0	0.00438355	7.06e-11	0.157126	-0.160485	0	1	0	0.145208	1.08865	20.8367	3.18647	-1	-1	-1	-1	-1
F	200108	0	1	0.00438355	1.32e-10	0.0753645	0.554079	0	0	0	0.306577	1.14494	-12.1526	-16.0527	-1	-1	-1	-1	-1
ORCL	200108	0	0	0.00438355	6.16e-11	0.157712	0.304742	0	0	0	0.108957	1.22686	30.4734	-22.2823	1	1	1	1	1
EMC	200108	0	1	0.00438355	1.19e-10	0.15186	-0.240801	0	0	1	0.111373	1.24515	-28.9383	-9.99123	-1	-1	-1	-1	-1
SUNW	200108	0	1	0.00438355	5.57e-11	0.318323	0.125626	0	0	0	0.0865785	1.34236	-47.6814	-20.4029	-1	-1	-1	-1	-1
AOL	200109	0	0	0.0135193	4.26e-11	0.0936451	0.308956	0	0	0	0.188336	0.0096	-10.4991	-2.13246	-1	-1	-1	-1	-1
PFE	200109	0	1	0.0135193	3.22e-11	0.0424411	0.168946	0	1	0	0.289009	0.011	8.46354	0.223875	-1	-1	-1	-1	-1
BRK	200109	0	2	0.0135193	3.15e-10	0.0101873	2.31707	0	1	0	0.89394	0.0142857	8.32552	5.64085	-1	-1	-1	-1	-1
FDC	200109	0	0	0.0135193	1.64e-10	0.106768	0.356464	0	0	1	0.713752	0.355089	13.6289	-17.5457	1	1	1	1	1
CMCSK	200109	0	0	0.0135193	6.02e-11	0.159285	0.333165	0	0	0	0.505656	0.411207	-3.23817	-0.693589	-1	-1	-1	-1	-1
MO	200109	0	1	0.0135193	3.87e-11	0.0613645	0.233257	0	0	0	0.357043	0.418047	0.644513	15.3073	-1	-1	-1	-1	-1
FRE	200109	0	2	0.0135193	5.96e-11	0.0969227	0.164305	0	0	0	0.568928	0.419231	9.63656	9.64867	-1	-1	-1	-1	-1
FNM	200109	0	2	0.0135193	3.8e-11	0.0760489	0.144453	0	0	0	0.922882	0.435611	6.33636	6.99095	-1	-1	-1	-1	-1
COX	200109	0	0	0.0135193	2.46e-10	0.050253	0.517216	0	1	0	0.526814	0.44012	-10.7871	1.90717	1	1	1	1	1
WMT	200109	0	0	0.0135193	3.33e-11	0.0390308	0.151127	0	0	1	0.536949	0.459596	2.32854	-10.9331	1	1	1	1	1
MMC	200109	0	2	0.0135193	1.54e-10	0.0832453	0.346917	0	0	0	0.728437	0.499612	2.43606	5.05602	-1	-1	-1	-1	-1
ALL	200109	0	2	0.0135193	2.01e-10	0.0670001	-0.298885	0	1	0	0.388052	0.527108	-7.1693	16.5097	1	1	1	1	1
CAH	200109	0	0	0.0135193	1.09e-10	0.062167	0.0729712	0	0	1	0.716223	0.565416	-5.09508	-2.88136	-1	-1	-1	-1	-1
HI	200109	0	2	0.0135193	1.36e-10	0.113873	0.0659752	0	0	1	0.409292	0.566469	-3.4281	-0.713328	-1	-1	-1	-1	-1
PEP	200109	0	1	0.0135193	3.5e-11	0.0783844	-0.108859	0	1	0	0.978562	0.574742	1.38111	5.91367	-1	-1	-1	-1	-1
WM	200109	0	2	0.0135193	1.19e-10	0.0906499	-0.217439	0	1	0	0.53654	0.574974	-15.186	1.59888	1	1	1	1	1
EDS	200109	0	0	0.0135193	1.13e-10	0.129852	0.271481	0	0	0	0.837527	0.576372	13.9891	5.48724	-1	-1	-1	-1	-1
KMB	200109	0	1	0.0135193	1.88e-10	0.0581831	0.137335	0	1	0	0.584906	0.613911	-5.68501	5.82276	1	1	1	1	1
ABT	200109	0	1	0.0135193	9.85e-11	0.0413415	0.121597	0	0	0	0.688465	0.628014	4.74878	6.54089	-1	-1	-1	-1	-1
WFC	200109	0	2	0.0135193	4.55e-11	0.0510262	0.0741743	0	1	0	0.704856	0.669291	-4.20085	1.10327	-1	-1	-1	1	1
FITB	200109	0	2	0.0135193	1.22e-10	0.0776127	0.31416	0	1	0	0.719064	0.671966	-4.79162	8.36092	1	1	1	1	1
WAG	200109	0	0	0.0135193	1.37e-10	0.052996	-0.0331562	0	0	0	0.55088	0.673468	-6.38248	12.515	1	1	1	1	1
AHP	200109	0	1	0.0135193	6.94e-11	0.054045	0.0187791	0	0	1	0.610347	0.67382	-1.43346	2.25186	-1	-1	-1	-1	1
BAC	200109	0	2	0.0135193	4.62e-11	0.0871676	0.333938	0	1	0	0.540116	0.683861	3.94288	2.02068	-1	-1	-1	-1	-1
MMM	200109	0	1	0.0135193	8.11e-11	0.108667	0.303486	0	0	1	0.816598	0.696138	8.3791	8.31	-1	-1	-1	-1	-1
BK	200109	0	2	0.0135193	2.01e-10	0.10173	0.403427	0	0	1	0.546875	0.7	0.990534	-7.04897	-1	1	1	1	1
TGT	200109	0	0	0.0135193	2.19e-10	0.079875	-0.00434779	0	0	1	0.360795	0.732283	-2.48432	-10.9163	-1	-1	-1	-1	-1
LLY	200109	0	1	0.0135193	5.04e-11	0.0537393	0.132203	0	0	1	0.666942	0.736524	-3.73017	-3.0935	-1	-1	-1	-1	-1
CHV	200109	0	1	0.0135193	4.49e-11	0.0970009	0.178848	0	0	1	0.849624	0.738938	8.70568	-3.20729	1	1	1	1	1
FBF	200109	0	2	0.0135193	1.64e-10	0.0596936	0.161054	0	1	0	0.42547	0.741497	-3.90327	11.6421	1	1	1	1	1
BAX	200109	0	0	0.0135193	7.55e-11	0.0955087	0.0517331	0	0	0	0.584767	0.744777	-9.78505	-0.757544	-1	-1	-1	-1	-1
KRB	200109	0	2	0.0135193	2.35e-10	0.111051	0.731524	0	0	0	0.673111	0.74901	-5.10578	-0.92644	-1	-1	-1	-1	-1
DOW	200109	0	1	0.0135193	2.58e-10	0.0578147	0.109275	0	1	0	0.245164	0.761218	10.5655	5.31817	-1	-1	-1	-1	-1
AMGN	200109	0	1	0.0135193	3.09e-11	0.170355	0.188361	0	0	0	0.459814	0.775268	-7.3482	-6.77461	-1	-1	-1	-1	-1
VIA	200109	0	0	0.0135193	1.07e-10	0.0963261	0.714564	0	0	1	0.390382	0.775362	-0.815096	-27.4164	-1	-1	-1	-1	-1
PG	200109	0	1	0.0135193	4.39e-11	0.0548974	-0.0689357	0	1	0	0.478488	0.776206	2.02193	-8.65754	1	1	1	1	1
CL	200109	0	1	0.0135193	1.45e-10	0.0655689	0.110413	0	1	0	0.524775	0.785408	0.259453	16.4847	-1	-1	-1	-1	-1
MDT	200109	0	1	0.0135193	7.59e-11	0.0789094	0.326596	0	1	0	0.481328	0.79023	-6.01835	7.67542	1	1	1	1	1
UN	200109	0	1	0.0135193	2.62e-10	0.0293065	0.192473	0	0	0	0.247798	0.796001	1.06933	-7.96136	-1	1	1	1	1
FTU	200109	0	2	0.0135193	1.86e-10	0.0728303	0.0357703	0	0	0	0.305607	0.800403	-0.952168	-2.673	-1	-1	-1	-1	-1
VZ	200109	0	0	0.0135193	4.32e-11	0.0456885	0.361426	0	0	0	0.529193	0.806228	-6.39077	9.66332	1	1	1	1	1
SBC	200109	0	0	0.0135193	5.42e-11	0.0450233	0.413631	0	0	0	0.606045	0.807778	-16.6955	19.893	1	1	1	1	1
AA	200109	0	1	0.0135193	1.99e-10	0.095441	0.311971	0	0	0	0.350395	0.816269	8.36756	16.8651	-1	-1	-1	-1	-1
ONE	200109	0	2	0.0135193	1.63e-10	0.059152	0.302063	0	1	0	0.497549	0.822212	13.5242	2.94116	-1	-1	-1	-1	-1
USB	200109	0	2	0.0135193	1.63e-10	0.0539719	-0.0413109	0	0	0	0.174646	0.825631	-11.6061	-9.11112	-1	-1	-1	-1	-1
TYC	200109	0	0	0.0135193	3.79e-11	0.120337	0.684359	0	0	0	0.440678	0.832418	9.80417	4.49509	-1	-1	-1	-1	-1
ADP	200109	0	0	0.0135193	2.1e-10	0.0638711	-0.124076	0	0	0	0.586625	0.835725	14.082	-2.70433	1	1	1	1	1
QCOM	200109	0	1	0.0135193	3.81e-11	0.391823	0.227895	0	0	1	0.131213	0.836138	-3.45641	-17.8762	-1	-1	-1	-1	-1
GS	200109	0	2	0.0135193	8.94e-11	0.122244	-0.00713831	1	0	0	0.55715	0.838297	2.85747	22.2703	-1	-1	-1	-1	-1
MSFT	200109	0	0	0.0135193	1.08e-11	0.142104	0.297954	0	0	0	0.2924	0.847665	6.13446	3.95197	-1	-1	-1	-1	-1
WCOM	200109	0	0	0.0135193	7.12e-11	0.164091	0.047419	0	1	0	0.169824	0.855053	-15.5567	20.8367	1	1	1	1	1
AMAT	200109	0	1	0.0135193	4.85e-11	0.427907	0.1369	0	0	1	0.155463	0.86366	-0.265824	-32.6064	-1	-1	-1	-1	-1
PHA	200109	0	1	0.0135193	5.77e-11	0.0780631	0.0733317	0	0	1	0.664918	0.869083	2.81661	5.69519	-1	-1	-1	-1	-1
JNJ	200109	0	1	0.0135193	2.34e-11	0.0579896	0.0814552	0	1	0	0.527305	0.888989	9.09409	4.76625	-1	-1	-1	-1	-1
BLS	200109	0	0	0.0135193	1.02e-10	0.0423008	0.447567	0	0	0	0.476218	0.890493	-6.11186	15.8561	1	1	1	1	1
BMY	200109	0	1	0.0135193	7.27e-11	0.0549498	0.258162	0	1	0	0.415208	0.893179	1.11794	4.0547	-1	-1	-1	-1	-1
T	200109	0	0	0.0135193	1.03e-10	0.0621258	0.336223	0	1	0	0.212672	0.893782	-24.3148	3.16163	1	1	1	1	1
BUD	200109	0	1	0.0135193	1.24e-10	0.0497661	0.217341	0	0	0	0.520248	0.901385	1.05014	-8.2977	-1	1	1	1	1
CCU	200109	0	0	0.0135193	1.52e-10	0.128413	0.432891	0	0	1	0.364261	0.908805	-6.59816	-23.4857	-1	-1	-1	-1	-1
MOT	200109	0	1	0.0135193	1.35e-10	0.0914157	0.022237	0	1	0	0.0915627	0.914103	-0.838938	2.44958	-1	-1	-1	-1	1
BA	200109	0	1	0.0135193	1.25e-10	0.18675	1.35868	0	0	1	0.312719	0.923507	2.97055	-27.37	1	1	1	1	1
MRK	200109	0	1	0.0135193	4.44e-11	0.0514867	0.188166	0	0	0	0.429331	0.924362	0.934235	3.47196	-1	-1	-1	-1	-1
C	200109	0	2	0.0135193	2.88e-11	0.0560095	0.274129	0	0	1	0.540902	0.925926	13.2635	-11.3763	1	1	1	1	1
IBM	200109	0	1	0.0135193	1.75e-11	0.109007	0.320025	0	1	0	0.438458	0.926734	15.6118	5.54578	-1	-1	-1	-1	-1
MWD	200109	0	2	0.0135193	1.2e-10	0.0942788	0.134895	1	1	0	0.324694	0.929072	-0.235122	7.78861	-1	1	1	1	1
G	200109	0	1	0.0135193	1.36e-10	0.0635117	-0.139983	0	0	0	0.25108	0.935235	5.03714	-3.76568	-1	1	1	1	1
DELL	200109	0	1	0.0135193	6.21e-11	0.214402	0.0132858	0	1	0	0.132475	0.941042	23.434	1.75483	-1	-1	-1	-1	-1
SGP	200109	0	1	0.0135193	1.45e-10	0.0518902	-0.131866	0	0	0	0.347541	0.943396	6.20066	-11.4247	1	1	1	1	1
KO	200109	0	1	0.0135193	3.77e-11	0.0432761	0.0591689	0	0	1	0.547953	0.951974	4.83375	-4.4723	-1	1	1	1	1
EMR	200109	0	1	0.0135193	1.86e-10	0.0923326	0.258766	0	0	1	0.475354	0.956226	9.40267	-2.36182	1	1	1	1	1
SLB	200109	0	0	0.0135193	1.33e-10	0.113844	-0.0593981	0	0	0	0.3656	0.958698	3.63927	4.59891	-1	-1	-1	-1	-1
DNA	200109	0	1	0.0135193	3.18e-10	0.0566591	-0.220134	0	1	0	0.228127	0.961364	5.59394	32.2445	-1	-1	-1	-1	-1
DUK	200109	0	0	0.0135193	1.55e-10	0.0719708	0.151431	0	0	1	0.420848	0.966182	10.1855	-3.44662	1	1	1	1	1
ORCL	200109	0	0	0.0135193	4.73e-11	0.162131	0.0285243	1	1	0	0.112259	0.970588	-12.6007	30.4734	1	1	1	1	1
MCD	200109	0	0	0.0135193	8.95e-11	0.0768591	0.148436	0	0	0	0.319294	0.978261	2.39509	-5.60405	-1	-1	1	1	1
[truncated: 10,939 more rows]
